# Supplementary material for: Annotation depth confounds direct comparison of gene expression across species
Source: BMC Bioinformatics. 2021 Oct 15;22:499. doi: 10.1186/s12859-021-04414-y (PMC8518172; doi:10.1186/s12859-021-04414-y)
Supplement: Supplementary file 15 — Additional file 15 HPA pancreas quantitation. [file 12859_2021_4414_MOESM15_ESM.sf]

Name	Length	EffectiveLength	TPM	NumReads
ENST00000631435.1	12	13.000	0.000000	0.000
ENST00000434970.2	9	10.000	0.000000	0.000
ENST00000448914.1	13	14.000	0.000000	0.000
ENST00000415118.1	8	9.000	0.000000	0.000
ENST00000604446.1	23	24.000	0.000000	0.000
ENST00000603693.1	19	20.000	0.000000	0.000
ENST00000603935.1	31	32.000	0.000000	0.000
ENST00000604102.1	31	32.000	0.000000	0.000
ENST00000604838.1	17	18.000	0.000000	0.000
ENST00000439842.1	11	12.000	0.000000	0.000
ENST00000390567.1	20	21.000	0.000000	0.000
ENST00000452198.1	18	19.000	0.000000	0.000
ENST00000390569.1	20	21.000	0.000000	0.000
ENST00000437320.1	19	20.000	0.000000	0.000
ENST00000390571.1	31	32.000	0.000000	0.000
ENST00000390572.1	28	29.000	0.000000	0.000
ENST00000390574.1	21	22.000	0.000000	0.000
ENST00000450276.1	17	18.000	0.000000	0.000
ENST00000431870.1	16	17.000	0.000000	0.000
ENST00000390577.1	37	38.000	0.000000	0.000
ENST00000390575.1	20	21.000	0.000000	0.000
ENST00000390578.1	31	32.000	0.000000	0.000
ENST00000451044.1	17	18.000	0.000000	0.000
ENST00000390580.1	21	22.000	0.000000	0.000
ENST00000390581.1	23	24.000	0.000000	0.000
ENST00000431440.2	16	17.000	0.000000	0.000
ENST00000390583.1	31	32.000	0.000000	0.000
ENST00000390584.1	31	32.000	0.000000	0.000
ENST00000390585.1	31	32.000	0.000000	0.000
ENST00000430425.1	17	18.000	0.000000	0.000
ENST00000454691.1	18	19.000	0.000000	0.000
ENST00000390590.1	31	32.000	0.000000	0.000
ENST00000390591.1	31	32.000	0.000000	0.000
ENST00000454908.1	17	18.000	0.000000	0.000
ENST00000631690.1	447	198.459	0.000000	0.000
ENST00000542354.1	392	157.482	0.000000	0.000
ENST00000390423.2	402	164.378	0.000000	0.000
ENST00000390424.2	348	130.400	0.000000	0.000
ENST00000390425.2	519	262.421	0.000000	0.000
ENST00000390426.2	395	159.524	0.000000	0.000
ENST00000390427.3	352	132.675	0.000000	0.000
ENST00000390343.2	468	216.104	0.000000	0.000
ENST00000390348.2	465	213.499	0.000000	0.000
ENST00000390344.2	552	294.082	0.000000	0.000
ENST00000426402.2	544	286.329	0.512720	2.000
ENST00000390340.2	463	211.776	0.000000	0.000
ENST00000444775.2	1735	1475.715	0.000000	0.000
ENST00000390345.2	688	428.861	0.000000	0.000
ENST00000390341.2	512	255.877	0.000000	0.000
ENST00000390346.2	537	279.586	0.262543	1.000
ENST00000390428.3	404	165.779	0.000000	0.000
ENST00000390429.3	337	124.219	0.000000	0.000
ENST00000390430.2	473	220.470	0.000000	0.000
ENST00000390431.3	338	124.771	0.000000	0.000
ENST00000390432.2	379	148.904	0.000000	0.000
ENST00000390433.1	340	125.885	0.000000	0.000
ENST00000390434.3	566	307.719	0.000000	0.000
ENST00000390435.1	341	126.438	0.000000	0.000
ENST00000390436.2	360	137.204	0.000000	0.000
ENST00000390437.2	445	196.829	0.000000	0.000
ENST00000390438.2	469	216.973	0.000000	0.000
ENST00000390439.2	410	170.072	0.000000	0.000
ENST00000390440.2	425	181.176	0.000000	0.000
ENST00000390441.2	394	158.843	0.000000	0.000
ENST00000390442.3	399	162.278	0.000000	0.000
ENST00000390443.3	561	302.842	0.000000	0.000
ENST00000390444.1	329	119.804	0.000000	0.000
ENST00000390445.2	484	230.205	0.000000	0.000
ENST00000390446.3	440	192.811	0.000000	0.000
ENST00000390447.3	467	215.233	0.000000	0.000
ENST00000390448.3	406	167.194	0.000000	0.000
ENST00000390449.3	343	127.563	0.000000	0.000
ENST00000390450.3	464	212.636	0.000000	0.000
ENST00000390451.2	409	169.348	0.000000	0.000
ENST00000390452.2	365	140.176	0.000000	0.000
ENST00000621643.1	102	1.955	0.000000	0.000
ENST00000390453.1	343	127.563	0.000000	0.000
ENST00000390454.2	403	165.078	0.000000	0.000
ENST00000390455.3	537	279.586	0.000000	0.000
ENST00000390456.3	341	126.438	0.000000	0.000
ENST00000390457.2	425	181.176	0.000000	0.000
ENST00000390458.3	469	216.973	0.000000	0.000
ENST00000557168.1	337	124.219	0.000000	0.000
ENST00000390460.1	327	118.677	0.000000	0.000
ENST00000390461.2	349	130.970	0.000000	0.000
ENST00000390463.3	356	134.905	0.000000	0.000
ENST00000390464.2	353	133.230	0.000000	0.000
ENST00000390465.2	395	159.524	0.000000	0.000
ENST00000390466.1	331	120.909	0.000000	0.000
ENST00000390467.3	317	113.319	0.000000	0.000
ENST00000390468.1	336	123.668	0.000000	0.000
ENST00000535880.2	425	181.176	0.000000	0.000
ENST00000390469.2	520	263.364	0.000000	0.000
ENST00000379435.3	416	174.463	0.000000	0.000
ENST00000632828.1	421	178.141	0.000000	0.000
ENST00000632422.1	391	156.804	0.000000	0.000
ENST00000632713.1	373	145.099	0.000000	0.000
ENST00000633384.1	652	392.941	0.186805	1.000
ENST00000631557.1	401	163.678	0.000000	0.000
ENST00000632308.1	380	149.548	0.490835	1.000
ENST00000632512.1	455	205.067	0.000000	0.000
ENST00000632016.1	392	157.482	0.000000	0.000
ENST00000631427.1	455	205.067	0.000000	0.000
ENST00000632148.1	424	180.412	0.000000	0.000
ENST00000631392.1	386	153.471	0.000000	0.000
ENST00000455382.2	421	178.141	0.000000	0.000
ENST00000390357.3	373	145.099	0.000000	0.000
ENST00000634605.1	394	158.843	0.000000	0.000
ENST00000390360.3	365	140.176	0.000000	0.000
ENST00000390361.3	397	160.892	0.000000	0.000
ENST00000390362.1	343	127.563	0.000000	0.000
ENST00000390363.2	390	156.129	0.235073	0.500
ENST00000390364.3	412	171.530	0.000000	0.000
ENST00000390367.3	364	139.576	0.000000	0.000
ENST00000426318.2	395	159.524	0.000000	0.000
ENST00000390368.2	410	170.072	0.431601	1.000
ENST00000390369.2	347	129.836	0.565354	1.000
ENST00000454561.2	544	286.329	0.512720	2.000
ENST00000390371.3	388	154.790	0.000000	0.000
ENST00000390372.3	350	131.544	0.000000	0.000
ENST00000390373.2	344	128.135	0.572859	1.000
ENST00000390374.3	392	157.482	0.000000	0.000
ENST00000390375.2	384	152.155	0.000000	0.000
ENST00000390376.2	341	126.438	0.000000	0.000
ENST00000390377.1	347	129.836	0.000000	0.000
ENST00000390378.1	343	127.563	0.000000	0.000
ENST00000612787.1	347	129.836	0.000000	0.000
ENST00000614171.1	374	145.735	0.000000	0.000
ENST00000611462.1	368	141.981	0.000000	0.000
ENST00000611787.1	392	157.482	0.000000	0.000
ENST00000620569.1	409	169.348	0.000000	0.000
ENST00000617347.1	406	167.194	0.000000	0.000
ENST00000621184.1	411	170.799	0.000000	0.000
ENST00000617639.1	406	167.194	0.439031	1.000
ENST00000616518.1	421	178.141	0.000000	0.000
ENST00000620773.1	347	129.836	0.000000	0.000
ENST00000619103.1	344	128.135	0.000000	0.000
ENST00000611520.1	428	183.485	0.000000	0.000
ENST00000390393.3	552	294.082	0.000000	0.000
ENST00000390394.3	413	172.268	0.000000	0.000
ENST00000390396.1	347	129.836	0.000000	0.000
ENST00000390397.2	381	150.200	0.000000	0.000
ENST00000390398.3	381	150.200	0.000000	0.000
ENST00000390399.3	387	154.130	0.476244	1.000
ENST00000390400.2	364	139.576	0.000000	0.000
ENST00000422143.2	402	164.378	6.698291	15.000
ENST00000417977.2	447	198.459	0.000000	0.000
ENST00000633472.1	365	140.176	0.000000	0.000
ENST00000631882.1	397	160.892	0.000000	0.000
ENST00000634123.1	343	127.563	0.000000	0.000
ENST00000633328.1	390	156.129	0.235073	0.500
ENST00000633575.1	395	159.524	0.000000	0.000
ENST00000633313.1	347	129.836	0.000000	0.000
ENST00000633696.1	544	286.329	0.256360	1.000
ENST00000633963.1	390	156.129	0.000000	0.000
ENST00000632187.1	350	131.544	0.000000	0.000
ENST00000631511.1	386	153.471	0.000000	0.000
ENST00000633265.1	392	157.482	0.000000	0.000
ENST00000632425.1	407	167.909	0.000000	0.000
ENST00000634093.1	344	128.135	0.000000	0.000
ENST00000632560.1	347	129.836	0.000000	0.000
ENST00000631639.1	478	224.891	0.000000	0.000
ENST00000632021.1	347	129.836	0.000000	0.000
ENST00000631471.1	344	128.135	0.000000	0.000
ENST00000631824.1	406	167.194	0.000000	0.000
ENST00000632829.1	411	170.799	0.000000	0.000
ENST00000631663.1	344	128.135	0.000000	0.000
ENST00000631559.1	428	183.485	0.000000	0.000
ENST00000632638.1	552	294.082	0.000000	0.000
ENST00000633466.1	413	172.268	0.000000	0.000
ENST00000633092.1	381	150.200	0.000000	0.000
ENST00000610439.4	381	150.200	0.000000	0.000
ENST00000627926.2	12809	12549.715	0.804032	137.465
ENST00000630506.1	656	396.927	0.322559	1.744
ENST00000630053.1	404	165.779	0.000000	0.000
ENST00000626712.1	553	295.054	0.293388	1.179
ENST00000619759.1	8003	7743.715	0.000000	0.000
ENST00000502411.5	566	307.719	0.000000	0.000
ENST00000496692.6	554	296.027	0.000000	0.000
ENST00000466542.6	1070	810.715	0.000000	0.000
ENST00000465075.6	769	509.800	0.000000	0.000
ENST00000473530.6	1632	1372.715	0.241300	4.513
ENST00000473712.6	567	308.695	0.000000	0.000
ENST00000482226.2	527	270.015	0.000000	0.000
ENST00000467903.5	1101	841.715	0.523241	6.000
ENST00000507374.5	553	295.054	0.000000	0.000
ENST00000508651.1	542	284.396	0.000000	0.000
ENST00000611236.1	958	698.750	0.000000	0.000
ENST00000543859.5	1507	1247.715	0.000000	0.000
ENST00000637675.1	546	288.262	0.000000	0.000
ENST00000649376.1	279	93.247	0.000000	0.000
ENST00000641246.2	318	113.857	0.000000	0.000
ENST00000616914.1	1295	1035.715	0.000000	0.000
ENST00000621991.4	1256	996.715	0.000000	0.000
ENST00000619816.1	677	417.879	0.000000	0.000
ENST00000626647.1	2737	2477.715	0.000000	0.000
ENST00000445557.1	926	666.751	0.000000	0.000
ENST00000633377.1	1609	1349.715	0.000000	0.000
ENST00000633062.1	1329	1069.715	0.000000	0.000
ENST00000632233.1	1606	1346.715	0.000000	0.000
ENST00000642324.1	3595	3335.715	0.000000	0.000
ENST00000438700.8	2528	2268.715	0.258837	8.000
ENST00000622555.1	1720	1460.715	0.000000	0.000
ENST00000607853.6	1684	1424.715	0.000000	0.000
ENST00000619390.1	1504	1244.715	0.000000	0.000
ENST00000419783.3	899	639.755	20.355044	177.407
ENST00000419349.2	1135	875.715	0.000000	0.000
ENST00000643797.1	708	448.836	0.424130	2.593
ENST00000646881.1	589	330.331	0.000000	0.000
ENST00000496791.1	580	321.458	0.000000	0.000
ENST00000651740.1	513	256.812	0.000000	0.000
ENST00000651279.1	315	112.249	0.000000	0.000
ENST00000620890.1	897	637.755	0.000000	0.000
ENST00000652053.1	1719	1459.715	0.118409	2.355
ENST00000574062.5	1655	1395.715	0.000000	0.000
ENST00000575319.1	1738	1478.715	0.171752	3.460
ENST00000576465.1	573	314.565	0.000000	0.000
ENST00000573762.1	564	305.769	0.000000	0.000
ENST00000614621.4	1504	1244.715	0.000000	0.000
ENST00000619036.2	1734	1474.715	0.000000	0.000
ENST00000618719.2	692	432.857	0.000000	0.000
ENST00000629682.2	1576	1316.715	0.227604	4.083
ENST00000620741.3	1738	1478.715	0.000000	0.000
ENST00000627911.2	1363	1103.715	0.000000	0.000
ENST00000625994.1	573	314.565	0.000000	0.000
ENST00000617651.4	1734	1474.715	0.000000	0.000
ENST00000616376.1	1504	1244.715	0.000000	0.000
ENST00000615270.1	1295	1035.715	0.000000	0.000
ENST00000610808.1	1322	1062.715	0.000000	0.000
ENST00000621713.1	1240	980.715	0.000000	0.000
ENST00000425829.2	947	687.750	0.000000	0.000
ENST00000541415.2	2778	2518.715	0.000000	0.000
ENST00000622436.1	921	661.752	0.000000	0.000
ENST00000553765.2	945	685.750	0.000000	0.000
ENST00000619141.4	900	640.755	0.000000	0.000
ENST00000621830.1	677	417.879	0.000000	0.000
ENST00000402588.6	937	677.750	0.000000	0.000
ENST00000634759.1	1184	924.715	0.000000	0.000
ENST00000621118.4	1112	852.715	0.000000	0.000
ENST00000611873.1	1112	852.715	0.000000	0.000
ENST00000508166.5	2164	1904.715	0.000000	0.000
ENST00000503442.1	1232	972.715	0.000000	0.000
ENST00000511446.2	2018	1758.715	0.041737	1.000
ENST00000504802.1	600	341.211	0.000000	0.000
ENST00000508264.1	727	467.820	0.000000	0.000
ENST00000613293.4	1233	973.715	0.000000	0.000
ENST00000610628.4	2154	1894.715	0.000000	0.000
ENST00000579578.6	1482	1222.715	3112.580431	51847.752
ENST00000586762.2	590	331.320	114.901039	518.628
ENST00000588823.1	622	363.051	1.391105	6.880
ENST00000611850.4	1407	1147.715	0.570662	8.923
ENST00000591655.3	1456	1196.715	526.386071	8581.817
ENST00000457194.6	1984	1724.715	0.938195	22.044
ENST00000429712.5	1313	1053.715	0.286803	4.117
ENST00000493176.1	545	287.296	0.000000	0.000
ENST00000651966.1	996	736.745	0.000000	0.000
ENST00000420396.3	1240	980.715	0.000000	0.000
ENST00000424348.1	959	699.750	0.000000	0.000
ENST00000523857.5	3818	3558.715	0.000000	0.000
ENST00000521053.5	3830	3570.715	0.000000	0.000
ENST00000430863.5	4164	3904.715	0.000000	0.000
ENST00000521161.5	613	354.107	0.000000	0.000
ENST00000621837.1	4164	3904.715	0.000000	0.000
ENST00000522175.7	1931	1671.715	0.000000	0.000
ENST00000519951.2	2268	2008.715	0.000000	0.000
ENST00000472952.3	1239	979.715	0.000000	0.000
ENST00000651230.1	1074	814.715	0.000000	0.000
ENST00000435101.1	692	432.857	0.000000	0.000
ENST00000358097.8	1655	1395.715	0.000000	0.000
ENST00000433992.2	1740	1480.715	0.000000	0.000
ENST00000651010.1	3531	3271.715	0.014391	0.641
ENST00000610593.4	1363	1103.715	0.000000	0.000
ENST00000614967.4	1504	1244.715	0.000000	0.000
ENST00000612115.1	1734	1474.715	0.000000	0.000
ENST00000446393.2	4888	4628.715	0.000000	0.000
ENST00000641506.1	4376	4116.715	0.079817	4.476
ENST00000641557.1	3409	3149.715	0.000000	0.000
ENST00000641057.1	3463	3203.715	0.000000	0.000
ENST00000514827.2	1712	1452.715	0.000000	0.000
ENST00000534447.5	5330	5070.715	0.000000	0.000
ENST00000534142.5	2012	1752.715	0.000000	0.000
ENST00000533478.5	5669	5409.715	0.000000	0.000
ENST00000525539.5	7379	7119.715	0.000000	0.000
ENST00000530363.5	1608	1348.715	0.000000	0.000
ENST00000299598.11	5818	5558.715	0.000000	0.000
ENST00000529079.1	574	315.546	0.000000	0.000
ENST00000531391.5	1488	1228.715	0.059740	1.000
ENST00000526632.5	2006	1746.715	0.000000	0.000
ENST00000527937.1	4165	3905.715	0.018825	1.002
ENST00000529791.1	552	294.082	0.000000	0.000
ENST00000337114.8	3427	3167.715	0.000000	0.000
ENST00000339924.12	1608	1348.715	0.000000	0.000
ENST00000391729.1	677	417.879	0.000000	0.000
ENST00000571766.2	994	734.745	0.000000	0.000
ENST00000553483.3	931	671.751	0.000000	0.000
ENST00000377712.3	765	505.801	0.000000	0.000
ENST00000568934.1	921	661.752	0.000000	0.000
ENST00000439431.3	2898	2638.715	0.000000	0.000
ENST00000418689.1	945	685.750	0.000000	0.000
ENST00000641465.1	2883	2623.715	0.000000	0.000
ENST00000440231.1	985	725.746	0.000000	0.000
ENST00000641710.1	606	347.160	0.000000	0.000
ENST00000641031.1	462	210.922	0.000000	0.000
ENST00000570683.3	948	688.750	0.000000	0.000
ENST00000573400.1	939	679.750	0.000000	0.000
ENST00000435756.2	944	684.750	0.000000	0.000
ENST00000613512.4	1451	1191.715	0.000000	0.000
ENST00000458137.5	1166	906.715	0.000000	0.000
ENST00000375726.6	1306	1046.715	0.140255	2.000
ENST00000447913.5	819	559.781	0.000000	0.000
ENST00000446862.5	1196	936.715	0.000000	0.000
ENST00000441710.5	1168	908.715	0.000000	0.000
ENST00000433738.5	709	449.835	0.000000	0.000
ENST00000448103.5	1071	811.715	0.000000	0.000
ENST00000417998.5	1401	1141.715	0.000000	0.000
ENST00000494737.5	961	701.750	0.000000	0.000
ENST00000508062.1	774	514.799	0.000000	0.000
ENST00000422698.6	1685	1425.715	0.000000	0.000
ENST00000631283.1	936	676.750	0.000000	0.000
ENST00000634967.1	1493	1233.715	0.000000	0.000
ENST00000634680.1	1421	1161.715	0.000000	0.000
ENST00000606380.2	1637	1377.715	0.000000	0.000
ENST00000616270.4	1132	872.715	0.000000	0.000
ENST00000622207.2	1030	770.715	0.000000	0.000
ENST00000429239.1	925	665.751	0.000000	0.000
ENST00000394191.3	1045	785.715	0.000000	0.000
ENST00000615996.1	1563	1303.715	0.000000	0.000
ENST00000613379.1	1322	1062.715	0.000000	0.000
ENST00000627256.2	14829	14569.715	3.096460	614.612
ENST00000621433.1	8003	7743.715	0.000000	0.000
ENST00000618570.1	1185	925.715	0.000000	0.000
ENST00000649616.1	940	680.750	0.000000	0.000
ENST00000332217.5	990	730.745	0.000000	0.000
ENST00000504970.1	935	675.750	0.000000	0.000
ENST00000634782.1	692	432.857	0.000000	0.000
ENST00000634785.1	1655	1395.715	0.000000	0.000
ENST00000635170.1	1740	1480.715	0.000000	0.000
ENST00000651274.1	3531	3271.715	0.014391	0.641
ENST00000635588.1	1363	1103.715	0.000000	0.000
ENST00000635668.1	1504	1244.715	0.000000	0.000
ENST00000635135.1	1734	1474.715	0.000000	0.000
ENST00000638472.1	1608	1348.715	0.000000	0.000
ENST00000638933.1	1608	1348.715	0.000000	0.000
ENST00000639960.1	677	417.879	0.000000	0.000
ENST00000632136.1	760	500.804	0.000000	0.000
ENST00000622053.4	755	495.805	0.592195	4.000
ENST00000436911.6	1013	753.715	0.097389	1.000
ENST00000443402.6	2730	2470.715	0.000000	0.000
ENST00000390477.2	720	460.827	0.000000	0.000
ENST00000633705.1	760	500.804	0.439713	3.000
ENST00000466254.1	758	498.804	0.000000	0.000
ENST00000611116.2	978	718.746	0.612762	6.000
ENST00000631705.1	63	64.000	0.000000	0.000
ENST00000633501.1	51	52.000	0.000000	0.000
ENST00000631521.1	48	49.000	0.000000	0.000
ENST00000390560.2	61	62.000	0.000000	0.000
ENST00000488476.1	49	50.000	0.000000	0.000
ENST00000461719.1	46	47.000	0.000000	0.000
ENST00000463911.1	49	50.000	0.000000	0.000
ENST00000390564.2	52	53.000	0.000000	0.000
ENST00000390565.1	52	53.000	0.000000	0.000
ENST00000390240.2	38	39.000	0.000000	0.000
ENST00000390238.2	38	39.000	0.000000	0.000
ENST00000390241.3	39	40.000	0.000000	0.000
ENST00000390239.2	37	38.000	0.000000	0.000
ENST00000390242.2	38	39.000	0.000000	0.000
ENST00000633896.1	50	51.000	0.000000	0.000
ENST00000632178.1	53	54.000	0.000000	0.000
ENST00000390320.2	127	14.346	0.000000	0.000
ENST00000390322.2	175	39.149	0.000000	0.000
ENST00000390324.2	176	39.657	0.000000	0.000
ENST00000390326.2	33	34.000	0.000000	0.000
ENST00000390327.2	72	3.530	0.000000	0.000
ENST00000390328.2	70	3.048	0.000000	0.000
ENST00000390330.2	46	47.000	0.000000	0.000
ENST00000622473.2	1071	811.715	2.211630	24.457
ENST00000610670.2	1412	1152.715	0.000000	0.000
ENST00000618981.2	1119	859.715	0.000000	0.000
ENST00000621803.2	1114	854.715	0.257642	3.000
ENST00000633714.1	1112	852.715	3.740768	43.456
ENST00000631539.1	2619	2359.715	0.000000	0.000
ENST00000631466.1	1128	868.715	1.089820	12.898
ENST00000631402.1	1022	762.715	0.000000	0.000
ENST00000632774.1	1266	1006.715	0.153278	2.102
ENST00000633698.1	1678	1418.715	0.000000	0.000
ENST00000626472.2	1485	1225.715	0.479089	8.000
ENST00000497872.4	1320	1060.715	0.000000	0.000
ENST00000390539.2	1071	811.715	0.000000	0.000
ENST00000641420.1	1485	1225.715	0.000000	0.000
ENST00000390541.2	1412	1152.715	0.000000	0.000
ENST00000641978.1	2597	2337.715	0.000000	0.000
ENST00000641095.1	2594	2334.715	0.000000	0.000
ENST00000390545.3	1116	856.715	0.000000	0.000
ENST00000641837.1	1310	1050.715	0.215679	3.087
ENST00000641136.1	2751	2491.715	0.000000	0.000
ENST00000390551.6	1268	1008.715	0.000000	0.000
ENST00000613640.1	1155	895.715	0.000000	0.000
ENST00000637539.2	1686	1426.715	0.000000	0.000
ENST00000390237.2	523	266.203	7.169279	26.000
ENST00000390321.2	460	209.241	0.701774	2.000
ENST00000390323.2	462	210.922	3.107844	8.930
ENST00000390325.2	462	210.922	0.372111	1.069
ENST00000390331.3	441	193.606	0.000000	0.000
ENST00000632630.1	432	186.579	0.786833	2.000
ENST00000633490.1	413	172.268	0.000000	0.000
ENST00000632457.1	382	150.854	0.000000	0.000
ENST00000632719.1	425	181.176	0.405150	1.000
ENST00000633400.1	431	185.807	0.000000	0.000
ENST00000632151.1	391	156.804	0.000000	0.000
ENST00000631807.1	420	177.392	0.000000	0.000
ENST00000622028.1	353	133.230	0.000000	0.000
ENST00000633570.1	349	130.970	0.000000	0.000
ENST00000631869.1	353	133.230	0.000000	0.000
ENST00000612474.2	402	164.378	0.000000	0.000
ENST00000632225.1	368	141.981	0.000000	0.000
ENST00000631785.1	427	182.713	0.000000	0.000
ENST00000633618.1	427	182.713	0.000000	0.000
ENST00000633040.1	435	188.902	0.000000	0.000
ENST00000631826.1	411	170.799	0.000000	0.000
ENST00000632105.1	657	397.924	0.000000	0.000
ENST00000632296.1	432	186.579	0.786833	2.000
ENST00000632211.1	439	192.025	0.000000	0.000
ENST00000620764.2	412	171.530	0.000000	0.000
ENST00000633426.1	571	312.603	0.000000	0.000
ENST00000632614.1	414	173.004	0.000000	0.000
ENST00000632960.1	457	206.735	0.000000	0.000
ENST00000619078.2	495	240.156	0.000000	0.000
ENST00000631710.1	433	187.349	0.000000	0.000
ENST00000632846.1	429	184.257	0.000000	0.000
ENST00000630556.1	353	133.230	0.000000	0.000
ENST00000622410.2	353	133.230	0.000000	0.000
ENST00000632882.1	414	173.004	0.000000	0.000
ENST00000632005.1	434	188.124	0.000000	0.000
ENST00000615784.2	353	133.230	0.000000	0.000
ENST00000632052.1	356	134.905	0.000000	0.000
ENST00000633446.1	411	170.799	0.000000	0.000
ENST00000632173.1	434	188.124	0.000000	0.000
ENST00000633602.1	439	192.025	0.000000	0.000
ENST00000614315.1	303	105.871	0.000000	0.000
ENST00000631708.1	439	192.025	0.000000	0.000
ENST00000633987.1	589	330.331	0.000000	0.000
ENST00000557788.2	353	133.230	0.000000	0.000
ENST00000626489.1	397	160.892	0.000000	0.000
ENST00000628287.1	466	214.365	0.000000	0.000
ENST00000618644.2	385	152.811	0.480354	1.000
ENST00000630493.1	369	142.599	0.000000	0.000
ENST00000610349.2	407	167.909	0.437161	1.000
ENST00000628968.1	374	145.735	0.000000	0.000
ENST00000618026.2	393	158.163	0.000000	0.000
ENST00000629472.1	412	171.530	0.000000	0.000
ENST00000627634.1	383	151.504	0.000000	0.000
ENST00000390286.3	381	150.200	0.000000	0.000
ENST00000390284.2	362	138.382	0.000000	0.000
ENST00000390283.2	414	173.004	0.000000	0.000
ENST00000390287.2	365	140.176	0.000000	0.000
ENST00000640991.1	351	132.115	0.000000	0.000
ENST00000390282.2	419	176.652	0.000000	0.000
ENST00000390285.4	353	133.230	0.550951	1.000
ENST00000390289.2	379	148.904	0.000000	0.000
ENST00000390290.3	389	155.456	0.000000	0.000
ENST00000390291.2	405	166.484	0.000000	0.000
ENST00000427632.2	409	169.348	0.000000	0.000
ENST00000390293.1	369	142.599	0.000000	0.000
ENST00000390294.2	407	167.909	0.437161	1.000
ENST00000390295.3	385	152.811	0.000000	0.000
ENST00000390296.2	397	160.892	0.000000	0.000
ENST00000390297.3	467	215.233	0.000000	0.000
ENST00000390304.2	377	147.638	0.000000	0.000
ENST00000390305.2	380	149.548	0.490835	1.000
ENST00000421835.2	350	131.544	0.000000	0.000
ENST00000628219.1	534	276.708	0.000000	0.000
ENST00000390593.2	415	173.734	0.000000	0.000
ENST00000626108.1	353	133.230	0.550948	1.000
ENST00000627132.1	384	152.155	0.000000	0.000
ENST00000390594.3	417	175.192	0.000000	0.000
ENST00000390595.3	395	159.524	0.000000	0.000
ENST00000455737.2	417	175.192	0.000000	0.000
ENST00000631943.1	402	164.378	0.000000	0.000
ENST00000390597.3	378	148.269	0.495067	1.000
ENST00000390598.2	430	185.032	0.000000	0.000
ENST00000632099.1	353	133.230	0.000000	0.000
ENST00000632950.2	410	170.072	0.000000	0.000
ENST00000390601.3	473	220.470	0.000000	0.000
ENST00000390602.3	430	185.032	0.000000	0.000
ENST00000390603.2	437	190.464	0.000000	0.000
ENST00000390604.2	425	181.176	0.000000	0.000
ENST00000390605.2	410	170.072	0.000000	0.000
ENST00000390606.3	415	173.734	0.000000	0.000
ENST00000390607.2	430	185.032	0.396706	1.000
ENST00000390610.2	411	170.799	0.000000	0.000
ENST00000390611.2	381	150.200	0.000000	0.000
ENST00000390243.2	538	280.545	0.000000	0.000
ENST00000390244.2	408	168.627	0.000000	0.000
ENST00000496168.1	532	274.790	0.534249	2.000
ENST00000464162.1	380	149.548	0.490838	1.000
ENST00000390247.2	445	196.829	0.000000	0.000
ENST00000495489.1	398	161.582	0.000000	0.000
ENST00000493819.1	409	169.348	0.000000	0.000
ENST00000483158.1	392	157.482	0.000000	0.000
ENST00000480492.1	398	161.582	0.000000	0.000
ENST00000390252.2	442	194.409	0.000000	0.000
ENST00000479981.1	378	148.269	0.495067	1.000
ENST00000490686.1	378	148.269	0.000000	0.000
ENST00000492167.1	400	162.978	0.900775	2.000
ENST00000390256.2	406	167.194	0.000000	0.000
ENST00000484817.1	390	156.129	0.000000	0.000
ENST00000438142.3	428	183.485	0.000000	0.000
ENST00000390615.2	431	185.807	0.790101	2.000
ENST00000390616.2	400	162.978	0.000000	0.000
ENST00000390617.2	366	140.776	0.000000	0.000
ENST00000498435.1	382	150.854	0.486587	1.000
ENST00000482769.1	390	156.129	0.000000	0.000
ENST00000468494.1	390	156.129	0.000000	0.000
ENST00000473726.1	382	150.854	0.000000	0.000
ENST00000558152.2	324	117.078	0.000000	0.000
ENST00000390618.2	426	181.943	0.000000	0.000
ENST00000390619.2	425	181.176	0.000000	0.000
ENST00000465170.1	398	161.582	0.000000	0.000
ENST00000498574.1	398	161.582	0.000000	0.000
ENST00000620613.1	314	111.716	0.000000	0.000
ENST00000621595.1	312	110.653	0.000000	0.000
ENST00000429992.2	332	121.459	0.000000	0.000
ENST00000448155.2	376	147.007	1.497952	3.000
ENST00000509129.1	353	133.230	0.000000	0.000
ENST00000390265.2	440	192.811	0.000000	0.000
ENST00000474213.1	395	159.524	0.000000	0.000
ENST00000491977.1	390	156.129	0.000000	0.000
ENST00000612356.1	310	109.590	0.000000	0.000
ENST00000453166.2	396	160.206	0.000000	0.000
ENST00000558026.1	306	107.466	1.366071	2.000
ENST00000390268.2	390	156.129	0.000000	0.000
ENST00000462693.1	390	156.129	0.000000	0.000
ENST00000436451.2	409	169.348	0.000000	0.000
ENST00000492446.1	378	148.269	0.000000	0.000
ENST00000417279.3	396	160.206	0.000000	0.000
ENST00000483379.1	532	274.790	0.000000	0.000
ENST00000390270.2	445	196.829	0.000000	0.000
ENST00000390271.2	371	143.846	0.000000	0.000
ENST00000434710.1	434	188.124	0.000000	0.000
ENST00000390622.2	655	395.929	0.000000	0.000
ENST00000390626.2	410	170.072	0.000000	0.000
ENST00000611391.1	376	147.007	0.000000	0.000
ENST00000377032.5	371	143.846	0.510292	1.000
ENST00000390277.3	444	196.024	0.000000	0.000
ENST00000390278.3	373	145.099	0.000000	0.000
ENST00000468879.1	532	274.790	0.000000	0.000
ENST00000471857.2	534	276.708	0.000000	0.000
ENST00000454421.2	431	185.807	0.000000	0.000
ENST00000390632.2	427	182.713	0.401741	1.000
ENST00000390633.2	412	171.530	0.000000	0.000
ENST00000624687.1	411	170.799	0.429765	1.000
ENST00000617374.2	358	136.047	0.000000	0.000
ENST00000433072.2	437	190.464	0.000000	0.000
ENST00000390636.2	437	190.464	0.000000	0.000
ENST00000390639.2	405	166.484	0.440904	1.000
ENST00000424969.2	587	328.356	0.447095	2.000
ENST00000354689.6	294	101.199	0.000000	0.000
ENST00000558425.2	288	98.017	0.000000	0.000
ENST00000567458.2	358	136.047	0.000000	0.000
ENST00000565407.2	349	130.970	0.000000	0.000
ENST00000425181.3	350	131.544	0.000000	0.000
ENST00000570121.2	353	133.230	0.000000	0.000
ENST00000562905.2	353	133.230	0.000000	0.000
ENST00000453673.3	353	133.230	0.000000	0.000
ENST00000632980.1	432	186.579	0.000000	0.000
ENST00000338912.5	353	133.230	0.000000	0.000
ENST00000558565.2	359	136.624	0.000000	0.000
ENST00000390306.2	502	246.586	0.297678	1.000
ENST00000390307.2	409	169.348	0.000000	0.000
ENST00000390308.2	602	343.194	0.000000	0.000
ENST00000390309.2	377	147.638	0.497183	1.000
ENST00000390310.3	367	141.375	0.000000	0.000
ENST00000390311.3	385	152.811	0.000000	0.000
ENST00000390312.2	402	164.378	0.893105	2.000
ENST00000390313.3	356	134.905	0.000000	0.000
ENST00000390314.2	400	162.978	0.450388	1.000
ENST00000390315.3	382	150.854	0.000000	0.000
ENST00000390316.2	461	210.078	0.000000	0.000
ENST00000620395.2	517	260.541	0.281735	1.000
ENST00000633299.1	417	175.192	0.000000	0.000
ENST00000390318.2	403	165.078	0.000000	0.000
ENST00000390319.2	398	161.582	0.454279	1.000
ENST00000633988.1	432	186.579	0.000000	0.000
ENST00000633752.1	353	133.230	0.000000	0.000
ENST00000632959.1	439	192.025	0.000000	0.000
ENST00000633147.1	412	171.530	0.000000	0.000
ENST00000634213.1	48	49.000	0.000000	0.000
ENST00000631745.1	48	49.000	0.000000	0.000
ENST00000633936.1	50	51.000	0.000000	0.000
ENST00000633891.1	51	52.000	0.000000	0.000
ENST00000633507.1	50	51.000	0.000000	0.000
ENST00000632228.1	53	54.000	0.000000	0.000
ENST00000631600.1	50	51.000	0.000000	0.000
ENST00000633188.1	51	52.000	0.000000	0.000
ENST00000633209.1	46	47.000	0.000000	0.000
ENST00000631840.1	49	50.000	0.000000	0.000
ENST00000633836.1	50	51.000	0.000000	0.000
ENST00000634149.1	48	49.000	0.000000	0.000
ENST00000632996.1	53	54.000	0.000000	0.000
ENST00000633660.1	47	48.000	0.000000	0.000
ENST00000390339.1	60	61.000	0.000000	0.000
ENST00000390338.2	61	62.000	0.000000	0.000
ENST00000390334.1	60	61.000	0.000000	0.000
ENST00000390337.1	50	51.000	0.000000	0.000
ENST00000390480.2	54	55.000	0.000000	0.000
ENST00000390484.1	60	61.000	0.000000	0.000
ENST00000390482.1	63	64.000	0.000000	0.000
ENST00000390473.1	51	52.000	0.000000	0.000
ENST00000390474.1	48	49.000	0.000000	0.000
ENST00000390476.1	59	60.000	0.000000	0.000
ENST00000390481.1	63	64.000	0.000000	0.000
ENST00000390479.2	60	61.000	0.000000	0.000
ENST00000390475.1	54	55.000	0.000000	0.000
ENST00000390483.1	62	63.000	0.000000	0.000
ENST00000633713.1	53	54.000	0.000000	0.000
ENST00000390419.1	47	48.000	0.000000	0.000
ENST00000390485.1	66	1.000	0.000000	0.000
ENST00000390486.1	69	2.910	0.000000	0.000
ENST00000390487.1	60	61.000	0.000000	0.000
ENST00000390488.1	56	57.000	0.000000	0.000
ENST00000390489.1	63	64.000	0.000000	0.000
ENST00000390490.1	57	58.000	0.000000	0.000
ENST00000390491.1	63	64.000	0.000000	0.000
ENST00000390492.1	66	1.000	0.000000	0.000
ENST00000390493.1	63	64.000	0.000000	0.000
ENST00000390494.1	54	55.000	0.000000	0.000
ENST00000390495.1	66	1.000	0.000000	0.000
ENST00000390496.1	62	63.000	0.000000	0.000
ENST00000390497.1	61	62.000	0.000000	0.000
ENST00000390498.1	63	64.000	0.000000	0.000
ENST00000390499.1	62	63.000	0.000000	0.000
ENST00000612375.1	65	66.000	0.000000	0.000
ENST00000614481.1	58	59.000	0.000000	0.000
ENST00000390502.1	59	60.000	0.000000	0.000
ENST00000390503.1	58	59.000	0.000000	0.000
ENST00000390504.1	57	58.000	0.000000	0.000
ENST00000390505.1	66	1.000	0.000000	0.000
ENST00000390506.1	57	58.000	0.000000	0.000
ENST00000390507.1	57	58.000	0.000000	0.000
ENST00000390508.1	60	61.000	0.000000	0.000
ENST00000390509.1	66	1.000	0.000000	0.000
ENST00000390510.1	59	60.000	0.000000	0.000
ENST00000390511.1	60	61.000	0.000000	0.000
ENST00000390512.2	60	61.000	0.000000	0.000
ENST00000390513.1	63	64.000	0.000000	0.000
ENST00000390514.1	63	64.000	0.000000	0.000
ENST00000390515.1	63	64.000	0.000000	0.000
ENST00000390516.1	55	56.000	0.000000	0.000
ENST00000390517.1	57	58.000	0.000000	0.000
ENST00000390518.1	60	61.000	0.000000	0.000
ENST00000390519.1	66	1.000	0.000000	0.000
ENST00000390520.1	63	64.000	0.000000	0.000
ENST00000390521.1	60	61.000	0.000000	0.000
ENST00000390523.1	52	53.000	0.000000	0.000
ENST00000390524.1	63	64.000	0.000000	0.000
ENST00000390525.1	60	61.000	0.000000	0.000
ENST00000390526.1	60	61.000	0.000000	0.000
ENST00000390527.1	64	65.000	0.000000	0.000
ENST00000390528.1	61	62.000	0.000000	0.000
ENST00000390530.1	59	60.000	0.000000	0.000
ENST00000390531.1	62	63.000	0.000000	0.000
ENST00000390532.1	60	61.000	0.000000	0.000
ENST00000390533.1	63	64.000	0.000000	0.000
ENST00000390534.1	62	63.000	0.000000	0.000
ENST00000390535.2	66	1.000	0.000000	0.000
ENST00000390536.2	62	63.000	0.000000	0.000
ENST00000361390.2	956	696.750	1528.299333	14506.731
ENST00000361453.3	1042	782.715	2110.327934	22502.855
ENST00000361624.2	1542	1282.715	3294.236888	57566.406
ENST00000361739.1	684	424.868	2755.652980	15950.060
ENST00000361851.1	207	55.785	2268.457059	1723.980
ENST00000361899.2	681	421.871	3023.241963	17375.477
ENST00000362079.2	784	524.794	2521.589066	18027.993
ENST00000361227.2	346	129.273	3150.252490	5548.000
ENST00000361335.1	297	102.753	1883.066092	2636.000
ENST00000361381.2	1378	1118.715	2730.001257	41607.000
ENST00000361567.2	1812	1552.715	553.628048	11711.000
ENST00000361681.2	525	268.109	928.394932	3391.000
ENST00000361789.2	1141	881.715	1909.354074	22935.000
ENST00000611436.4	2268	2008.715	0.000000	0.000
ENST00000622653.1	2210	1950.715	0.000000	0.000
ENST00000617862.4	1015	755.715	0.000000	0.000
ENST00000619921.4	922	662.752	0.000000	0.000
ENST00000618529.4	575	316.530	0.000000	0.000
ENST00000612639.4	654	394.933	0.000000	0.000
ENST00000619066.1	608	349.144	0.000000	0.000
ENST00000618003.1	351	132.115	0.000000	0.000
ENST00000625748.1	75	5.495	0.000000	0.000
ENST00000627962.1	2825	2565.715	0.000000	0.000
ENST00000631348.1	785	525.793	0.000000	0.000
ENST00000628561.1	266	86.526	0.000000	0.000
ENST00000626433.1	744	484.810	0.000000	0.000
ENST00000630074.1	517	260.541	0.000000	0.000
ENST00000621764.1	2734	2474.715	0.067679	2.282
ENST00000613354.1	2412	2152.715	0.000000	0.000
ENST00000635558.3	614	355.101	0.000000	0.000
ENST00000639652.1	1948	1688.715	0.000000	0.000
ENST00000640966.1	1817	1557.715	0.000000	0.000
ENST00000640402.1	4173	3913.715	0.000000	0.000
ENST00000638907.2	8140	7880.715	0.000000	0.000
ENST00000640013.1	1818	1558.715	0.000000	0.000
ENST00000638734.1	1214	954.715	0.000000	0.000
ENST00000639355.1	4592	4332.715	0.000000	0.000
ENST00000638293.1	8075	7815.715	0.028175	3.000
ENST00000639736.1	3740	3480.715	0.000000	0.000
ENST00000639281.1	1365	1105.715	0.000000	0.000
ENST00000639420.1	3831	3571.715	0.000000	0.000
ENST00000639694.1	3479	3219.715	0.000000	0.000
ENST00000639471.1	2401	2141.715	0.000000	0.000
ENST00000639262.1	3445	3185.715	0.000000	0.000
ENST00000640738.1	3027	2767.715	0.000000	0.000
ENST00000640802.1	711	451.834	0.000000	0.000
ENST00000627758.2	691	431.858	0.000000	0.000
ENST00000630166.2	797	537.788	0.000000	0.000
ENST00000629235.1	557	298.946	0.000000	0.000
ENST00000628865.2	961	701.750	0.000000	0.000
ENST00000629408.1	702	442.842	0.000000	0.000
ENST00000616638.1	1806	1546.715	0.000000	0.000
ENST00000612243.1	336	123.668	0.000000	0.000
ENST00000614110.1	225	65.099	1.127569	1.000
ENST00000619253.1	353	133.230	28.306458	51.377
ENST00000612565.1	3027	2767.715	0.159128	6.000
ENST00000612848.1	740	480.811	0.000000	0.000
ENST00000617348.1	1205	945.715	1.197644	15.430
ENST00000616928.3	711	451.834	0.000000	0.000
ENST00000626065.1	476	223.122	99.440695	302.267
ENST00000612678.1	897	637.755	0.000000	0.000
ENST00000613230.1	2179	1919.715	0.340424	8.903
ENST00000611448.4	6004	5744.715	0.000000	0.000
ENST00000615583.4	5792	5532.715	0.000000	0.000
ENST00000617515.4	5706	5446.715	0.000000	0.000
ENST00000618210.4	5573	5313.715	0.000000	0.000
ENST00000621076.1	4454	4194.715	0.000000	0.000
ENST00000616348.1	1931	1671.715	0.000000	0.000
ENST00000618595.4	2269	2009.715	0.479451	13.127
ENST00000619439.1	2183	1923.715	0.000000	0.000
ENST00000621612.4	2598	2338.715	0.000000	0.000
ENST00000611602.4	2471	2211.715	0.000000	0.000
ENST00000620636.1	2392	2132.715	0.000000	0.000
ENST00000619669.1	886	626.758	0.000000	0.000
ENST00000621792.4	1161	901.715	0.000000	0.000
ENST00000614638.4	1102	842.715	0.000000	0.000
ENST00000612577.4	868	608.761	0.000000	0.000
ENST00000615651.1	594	335.272	0.000000	0.000
ENST00000616461.4	2061	1801.715	0.000000	0.000
ENST00000616758.4	2049	1789.715	0.000000	0.000
ENST00000611715.4	2016	1756.715	0.000000	0.000
ENST00000611143.4	1547	1287.715	0.000000	0.000
ENST00000611322.1	1358	1098.715	0.000000	0.000
ENST00000629980.2	4235	3975.715	1.569832	85.026
ENST00000628950.1	935	675.750	0.648904	5.974
ENST00000626663.3	1092	832.715	7.619385	86.437
ENST00000628258.2	991	731.745	6.970061	69.483
ENST00000630619.2	931	671.751	1.094955	10.020
ENST00000625378.1	813	553.783	0.803116	6.059
ENST00000629007.1	493	238.333	0.307987	1.000
ENST00000621600.4	667	407.896	0.000000	0.000
ENST00000613036.1	552	294.082	0.000000	0.000
ENST00000629522.2	4367	4107.715	0.063406	3.548
ENST00000631196.2	1437	1177.715	0.000000	0.000
ENST00000626118.2	3867	3607.715	1.846140	90.736
ENST00000629975.2	3886	3626.715	0.000000	0.000
ENST00000628583.1	879	619.759	0.000000	0.000
ENST00000629701.2	987	727.746	0.000000	0.000
ENST00000629491.2	560	301.866	0.000000	0.000
ENST00000629994.2	532	274.790	0.000000	0.000
ENST00000630604.1	561	302.842	0.000000	0.000
ENST00000630090.1	491	236.514	0.000000	0.000
ENST00000601199.2	510	254.008	0.000000	0.000
ENST00000618686.1	2237	1977.715	0.037115	1.000
ENST00000619130.1	285	96.409	0.000000	0.000
ENST00000620820.4	3421	3161.715	0.000000	0.000
ENST00000618995.1	3250	2990.715	0.000000	0.000
ENST00000382776.5	1116	856.715	0.319764	3.732
ENST00000622126.1	1301	1041.715	0.000000	0.000
ENST00000613156.4	1368	1108.715	0.000000	0.000
ENST00000618142.1	845	585.770	0.000000	0.000
ENST00000543480.3	603	344.186	18.531075	86.892
ENST00000550775.5	1452	1192.715	0.000000	0.000
ENST00000551639.1	1334	1074.715	0.000000	0.000
ENST00000627083.2	2754	2494.715	0.000000	0.000
ENST00000630997.2	2880	2620.715	0.000000	0.000
ENST00000625979.2	2688	2428.715	0.000000	0.000
ENST00000625786.2	689	429.860	0.000000	0.000
ENST00000629431.2	2794	2534.715	4.257003	147.000
ENST00000626867.1	795	535.790	0.000000	0.000
ENST00000630697.1	356	134.905	0.000000	0.000
ENST00000612882.1	1084	824.715	0.000000	0.000
ENST00000551709.2	4064	3804.715	0.000000	0.000
ENST00000546854.5	3609	3349.715	0.000000	0.000
ENST00000630979.3	887	627.758	729.551188	6239.250
ENST00000627647.2	947	687.750	0.171775	1.609
ENST00000625669.2	1164	904.715	3.646536	44.944
ENST00000625844.1	1057	797.715	0.117789	1.280
ENST00000629468.2	941	681.750	1.275589	11.847
ENST00000631188.2	743	483.811	1.341301	8.841
ENST00000627260.1	680	420.872	0.000000	0.000
ENST00000628986.1	966	706.749	0.138984	1.338
ENST00000629488.1	374	145.735	1.629255	3.235
ENST00000621382.1	1468	1208.715	0.030364	0.500
ENST00000300177.8	4138	3878.715	0.375530	19.843
ENST00000322805.5	4015	3755.715	0.000000	0.000
ENST00000613328.1	1278	1018.715	0.000000	0.000
ENST00000616910.4	2886	2626.715	0.000000	0.000
ENST00000613528.4	4138	3878.715	0.292569	15.460
ENST00000611667.1	2765	2505.715	0.000000	0.000
ENST00000548842.5	4064	3804.715	0.000000	0.000
ENST00000548165.2	3609	3349.715	1.351786	61.688
ENST00000615521.4	3542	3282.715	0.000000	0.000
ENST00000615391.4	3573	3313.715	0.000000	0.000
ENST00000611676.4	3507	3247.715	0.000000	0.000
ENST00000616903.1	3504	3244.715	0.000000	0.000
ENST00000612465.1	2195	1935.715	3.108984	81.987
ENST00000618131.1	1131	871.715	0.000000	0.000
ENST00000618974.1	414	173.004	0.000000	0.000
ENST00000651525.1	201	52.713	0.000000	0.000
ENST00000621843.1	6803	6543.715	4.085117	364.178
ENST00000616962.1	1051	791.715	0.000000	0.000
ENST00000614336.4	3728	3468.715	0.264073	12.479
ENST00000612640.4	2116	1856.715	0.445611	11.272
ENST00000612721.4	1829	1569.715	0.000000	0.000
ENST00000616361.1	2921	2661.715	0.036941	1.340
ENST00000629360.3	3639	3379.715	0.451719	20.799
ENST00000627903.2	3575	3315.715	0.000000	0.000
ENST00000626327.2	3446	3186.715	0.000000	0.000
ENST00000629127.1	2714	2454.715	0.215345	7.201
ENST00000628249.1	2864	2604.715	0.000000	0.000
ENST00000631353.1	721	461.826	0.000000	0.000
ENST00000628693.2	3507	3247.715	0.000000	0.000
ENST00000625820.2	3626	3366.715	0.000000	0.000
ENST00000625523.2	3164	2904.715	0.000000	0.000
ENST00000619044.1	2051	1791.715	0.000000	0.000
ENST00000612919.1	372	144.469	2.032359	4.000
ENST00000455693.3	2071	1811.715	0.000000	0.000
ENST00000629119.2	2863	2603.715	0.000000	0.000
ENST00000627384.2	3148	2888.715	0.334512	13.164
ENST00000625213.2	3200	2940.715	0.000000	0.000
ENST00000629578.3	2930	2670.715	27.287616	992.836
ENST00000626303.2	1206	946.715	0.000000	0.000
ENST00000626635.1	400	162.978	0.000000	0.000
ENST00000629510.2	693	433.855	0.000000	0.000
ENST00000625797.1	715	455.831	0.000000	0.000
ENST00000628319.1	553	295.054	0.000000	0.000
ENST00000550773.2	4064	3804.715	0.000000	0.000
ENST00000552560.5	3609	3349.715	0.000000	0.000
ENST00000610801.1	471	218.715	0.000000	0.000
ENST00000611771.1	5199	4939.715	0.382781	25.759
ENST00000613216.4	3571	3311.715	0.000000	0.000
ENST00000611339.1	3120	2860.715	0.000000	0.000
ENST00000614359.1	1244	984.715	0.000000	0.000
ENST00000628678.2	1899	1639.715	0.106995	2.390
ENST00000630460.3	2326	2066.715	2.786078	78.444
ENST00000626857.1	833	573.776	0.000000	0.000
ENST00000626121.2	743	483.811	0.000000	0.000
ENST00000625958.1	847	587.770	0.000000	0.000
ENST00000627193.1	860	600.765	0.386854	3.166
ENST00000549900.2	4064	3804.715	0.000000	0.000
ENST00000553245.5	3609	3349.715	0.000000	0.000
ENST00000612769.1	399	162.278	0.000000	0.000
ENST00000622524.4	2297	2037.715	0.000000	0.000
ENST00000614734.4	1915	1655.715	0.000000	0.000
ENST00000616209.1	2421	2161.715	0.000000	0.000
ENST00000616938.1	1115	855.715	0.000000	0.000
ENST00000630055.1	533	275.749	0.000000	0.000
ENST00000628339.2	2953	2693.715	0.000000	0.000
ENST00000626597.2	4934	4674.715	0.281747	17.943
ENST00000630344.2	4330	4070.715	0.000000	0.000
ENST00000626079.2	3022	2762.715	0.000000	0.000
ENST00000626744.2	4442	4182.715	0.000000	0.000
ENST00000630465.2	4349	4089.715	0.000000	0.000
ENST00000630700.2	1155	895.715	0.000000	0.000
ENST00000626661.1	2230	1970.715	0.000000	0.000
ENST00000629604.1	1074	814.715	0.185318	2.057
ENST00000616049.4	2142	1882.715	0.000000	0.000
ENST00000616157.1	1989	1729.715	0.000000	0.000
ENST00000617983.1	2404	2144.715	0.000000	0.000
ENST00000617299.4	2859	2599.715	0.000000	0.000
ENST00000620917.4	2795	2535.715	0.000000	0.000
ENST00000618874.1	1913	1653.715	0.000000	0.000
ENST00000610645.1	498	242.911	0.000000	0.000
ENST00000613260.4	2664	2404.715	0.000000	0.000
ENST00000614143.4	2622	2362.715	0.000000	0.000
ENST00000618382.4	2577	2317.715	0.000000	0.000
ENST00000615345.4	2457	2197.715	0.000000	0.000
ENST00000611599.1	2491	2231.715	0.000000	0.000
ENST00000617446.1	2371	2111.715	0.000000	0.000
ENST00000599578.1	1186	926.715	0.394515	4.981
ENST00000622674.1	1343	1083.715	0.000000	0.000
ENST00000626471.1	494	239.244	0.000000	0.000
ENST00000630425.2	5222	4962.715	0.000000	0.000
ENST00000627288.1	378	148.269	0.000000	0.000
ENST00000629302.2	1103	843.715	0.174000	2.000
ENST00000472996.1	314	111.716	0.000000	0.000
ENST00000368006.8	2344	2084.715	1.620288	46.017
ENST00000489249.5	1116	856.715	0.000000	0.000
ENST00000490843.6	1527	1267.715	2.426907	41.914
ENST00000486041.5	1068	808.715	0.000000	0.000
ENST00000368005.5	1256	996.715	0.418897	5.688
ENST00000464113.1	964	704.750	0.000000	0.000
ENST00000473679.6	869	609.761	0.000000	0.000
ENST00000463227.5	954	694.750	0.000000	0.000
ENST00000496632.1	875	615.760	0.164993	1.384
ENST00000545495.5	2329	2069.715	0.000000	0.000
ENST00000458050.6	2300	2040.715	0.000000	0.000
ENST00000630886.2	8637	8377.715	0.000000	0.000
ENST00000620037.1	393	158.163	0.000000	0.000
ENST00000622511.1	5337	5077.715	0.000000	0.000
ENST00000447536.5	791	531.792	0.000000	0.000
ENST00000476500.5	6659	6399.715	0.011970	1.044
ENST00000409110.6	1596	1336.715	0.000000	0.000
ENST00000462487.5	468	216.104	0.000000	0.000
ENST00000471884.5	3391	3131.715	0.000000	0.000
ENST00000479450.1	198	51.155	0.000000	0.000
ENST00000415974.1	556	297.973	0.000000	0.000
ENST00000412969.6	2581	2321.715	0.000000	0.000
ENST00000453143.5	556	297.973	0.000000	0.000
ENST00000474206.1	485	231.099	0.000000	0.000
ENST00000461532.1	571	312.603	0.000000	0.000
ENST00000469222.5	4984	4724.715	0.031429	2.023
ENST00000483231.5	496	241.072	0.000000	0.000
ENST00000473771.1	482	228.430	0.000000	0.000
ENST00000474220.5	567	308.695	0.000000	0.000
ENST00000492629.1	322	116.026	0.000000	0.000
ENST00000645668.1	1986	1726.715	1.327974	31.239
ENST00000423085.7	1844	1584.715	0.296617	6.404
ENST00000361641.6	1967	1707.715	0.000000	0.000
ENST00000485209.6	812	552.783	0.000000	0.000
ENST00000643231.1	2219	1959.715	0.081140	2.166
ENST00000533373.6	1834	1574.715	0.000000	0.000
ENST00000647437.1	2368	2108.715	0.000000	0.000
ENST00000367518.4	996	736.745	0.114669	1.151
ENST00000647465.1	609	350.137	0.000000	0.000
ENST00000643916.1	730	470.817	0.000000	0.000
ENST00000644145.1	1639	1379.715	0.775007	14.567
ENST00000644592.1	1521	1261.715	0.000000	0.000
ENST00000644479.1	2247	1987.715	0.000000	0.000
ENST00000462677.2	1628	1368.715	0.000000	0.000
ENST00000645963.1	584	325.399	0.338948	1.503
ENST00000643702.1	1110	850.715	0.000000	0.000
ENST00000644815.1	2237	1977.715	0.000000	0.000
ENST00000646297.1	1101	841.715	0.000000	0.000
ENST00000457455.1	417	175.192	0.000000	0.000
ENST00000645316.1	2690	2430.715	0.000000	0.000
ENST00000358170.6	3371	3111.715	0.000000	0.000
ENST00000354848.5	3233	2973.715	10.883742	440.922
ENST00000322918.9	3124	2864.715	0.000000	0.000
ENST00000367042.5	3326	3066.715	4.949052	206.766
ENST00000367041.5	3281	3021.715	0.000000	0.000
ENST00000357714.5	3188	2928.715	1.839425	73.391
ENST00000322875.8	3278	3018.715	0.427902	17.597
ENST00000367047.5	3089	2829.715	0.000000	0.000
ENST00000493796.5	408	168.627	0.000000	0.000
ENST00000469535.5	7826	7566.715	1.855982	191.322
ENST00000360212.6	3081	2821.715	0.439424	16.892
ENST00000480003.5	1258	998.715	0.542260	7.378
ENST00000464082.1	567	308.695	0.000000	0.000
ENST00000496723.1	661	401.913	2.320288	12.705
ENST00000636114.1	2098	1838.715	0.388249	9.725
ENST00000488596.5	872	612.761	0.589305	4.919
ENST00000490278.1	747	487.809	0.209272	1.391
ENST00000471987.1	572	313.583	0.000000	0.000
ENST00000462968.2	473	220.470	0.000000	0.000
ENST00000602960.1	1502	1242.715	0.000000	0.000
ENST00000316412.9	1597	1337.715	0.000000	0.000
ENST00000542034.5	839	579.773	0.000000	0.000
ENST00000366810.5	2005	1745.715	0.000000	0.000
ENST00000557734.1	784	524.794	0.000000	0.000
ENST00000496768.5	790	530.792	0.287153	2.076
ENST00000368009.7	1485	1225.715	2.151001	35.918
ENST00000479266.5	567	308.695	0.000000	0.000
ENST00000477684.5	499	243.828	0.000000	0.000
ENST00000486962.5	550	292.136	1.060258	4.220
ENST00000492411.5	823	563.780	0.000000	0.000
ENST00000368008.5	2081	1821.715	0.957744	23.769
ENST00000473918.1	223	64.084	0.000000	0.000
ENST00000478277.5	370	143.223	0.000000	0.000
ENST00000496861.5	1351	1091.715	1.507282	22.418
ENST00000491497.1	1078	818.715	0.269557	3.007
ENST00000485594.1	1037	777.715	0.370859	3.929
ENST00000461376.1	710	450.834	0.758655	4.660
ENST00000479728.1	703	443.841	0.000000	0.000
ENST00000392190.9	1518	1258.715	0.000000	0.000
ENST00000368007.8	1749	1489.715	0.000000	0.000
ENST00000470018.5	947	687.750	0.000000	0.000
ENST00000485507.5	783	523.794	0.299927	2.140
ENST00000324379.9	1277	1017.715	9.080064	125.892
ENST00000356511.6	1079	819.715	1.214638	13.564
ENST00000456578.6	615	356.095	0.000000	0.000
ENST00000495526.5	4651	4391.715	0.061529	3.681
ENST00000482751.5	2564	2304.715	0.000000	0.000
ENST00000497370.5	913	653.752	0.000000	0.000
ENST00000470213.5	927	667.751	0.194133	1.766
ENST00000372835.9	842	582.771	0.000000	0.000
ENST00000372830.5	1198	938.715	0.949922	12.148
ENST00000474804.5	793	533.791	0.653469	4.752
ENST00000475350.5	1213	953.715	0.000000	0.000
ENST00000480169.1	891	631.756	0.000000	0.000
ENST00000467741.2	626	367.032	0.211174	1.056
ENST00000366812.6	3584	3324.715	4.210024	190.688
ENST00000464927.1	294	101.199	0.000000	0.000
ENST00000649786.1	2412	2152.715	0.000000	0.000
ENST00000486375.2	2148	1888.715	0.062024	1.596
ENST00000367521.5	4723	4463.715	0.000000	0.000
ENST00000361927.9	5179	4919.715	0.336651	22.563
ENST00000367520.3	2325	2065.715	0.172010	4.841
ENST00000308641.6	2782	2522.715	0.000000	0.000
ENST00000481562.1	476	223.122	0.000000	0.000
ENST00000563969.5	6949	6689.715	0.031040	2.829
ENST00000360461.9	6782	6522.715	0.000000	0.000
ENST00000562144.5	574	315.546	0.000000	0.000
ENST00000565899.1	560	301.866	0.000000	0.000
ENST00000565773.1	542	284.396	0.000000	0.000
ENST00000562744.1	491	236.514	0.000000	0.000
ENST00000427155.6	4455	4195.715	0.651440	37.236
ENST00000379344.8	4512	4252.715	0.000000	0.000
ENST00000568621.1	514	257.745	0.000000	0.000
ENST00000450733.5	4480	4220.715	0.000000	0.000
ENST00000567938.1	466	214.365	0.000000	0.000
ENST00000393966.1	2182	1922.715	0.226579	5.935
ENST00000562289.1	1298	1038.715	0.000000	0.000
ENST00000569875.5	489	234.702	0.000000	0.000
ENST00000567136.1	698	438.847	0.000000	0.000
ENST00000548712.5	713	453.832	0.000000	0.000
ENST00000279907.12	5198	4938.715	0.698553	47.000
ENST00000545232.6	4088	3828.715	0.000000	0.000
ENST00000547504.1	850	590.769	0.124250	1.000
ENST00000356828.7	2023	1763.715	0.000000	0.000
ENST00000548045.5	542	284.396	0.000000	0.000
ENST00000551973.5	664	404.905	0.000000	0.000
ENST00000550544.5	581	322.443	0.000000	0.000
ENST00000551980.1	560	301.866	0.000000	0.000
ENST00000547428.1	559	300.892	0.000000	0.000
ENST00000254101.4	5343	5083.715	8.874338	614.613
ENST00000496858.1	601	342.202	0.275449	1.284
ENST00000474939.1	578	319.488	0.253501	1.103
ENST00000377475.8	3484	3224.715	1.074626	47.210
ENST00000336714.8	3464	3204.715	0.000000	0.000
ENST00000646240.1	503	247.511	0.000000	0.000
ENST00000450074.6	1133	873.715	1.268909	15.104
ENST00000262544.6	3176	2916.715	0.000000	0.000
ENST00000643747.1	2680	2420.715	2.183099	71.995
ENST00000474619.1	232	68.680	0.000000	0.000
ENST00000645851.1	572	313.583	0.241022	1.030
ENST00000650089.1	3026	2766.715	4.766585	179.662
ENST00000377465.6	3351	3091.715	0.000000	0.000
ENST00000494645.1	473	220.470	0.000000	0.000
ENST00000422877.1	834	574.775	0.000000	0.000
ENST00000490724.6	1038	778.715	1.463123	15.522
ENST00000469647.5	921	661.752	0.000000	0.000
ENST00000471613.1	776	516.798	0.301460	2.122
ENST00000368011.9	1347	1087.715	0.000000	0.000
ENST00000392192.6	1333	1073.715	0.297774	4.356
ENST00000392191.6	737	477.813	0.000000	0.000
ENST00000494418.1	581	322.443	0.000000	0.000
ENST00000475934.1	575	316.530	0.000000	0.000
ENST00000643125.1	1667	1407.715	0.000000	0.000
ENST00000642463.1	2126	1866.715	0.000000	0.000
ENST00000406207.5	2071	1811.715	0.000000	0.000
ENST00000645899.1	1788	1528.715	0.000000	0.000
ENST00000642926.1	1857	1597.715	0.000000	0.000
ENST00000647233.1	2754	2494.715	0.000000	0.000
ENST00000644578.1	1778	1518.715	0.000000	0.000
ENST00000647418.1	1801	1541.715	0.000000	0.000
ENST00000645372.1	442	194.409	0.000000	0.000
ENST00000647407.1	512	255.877	0.000000	0.000
ENST00000643994.1	2036	1776.715	1.086857	26.307
ENST00000645582.1	1869	1609.715	0.000000	0.000
ENST00000642610.2	5374	5114.715	0.121038	8.434
ENST00000646384.1	1897	1637.715	0.000000	0.000
ENST00000644625.1	2001	1741.715	0.000000	0.000
ENST00000647489.1	537	279.586	0.000000	0.000
ENST00000647332.1	761	501.804	0.000000	0.000
ENST00000646848.1	1642	1382.715	0.000000	0.000
ENST00000543662.4	1980	1720.715	0.000000	0.000
ENST00000643615.1	1833	1573.715	0.000000	0.000
ENST00000646186.1	1908	1648.715	0.000000	0.000
ENST00000646286.1	1897	1637.715	0.000000	0.000
ENST00000644838.1	2181	1921.715	0.000000	0.000
ENST00000643142.1	1779	1519.715	0.000000	0.000
ENST00000366601.8	1683	1423.715	0.000000	0.000
ENST00000643524.1	1598	1338.715	0.000000	0.000
ENST00000646536.1	2102	1842.715	0.000000	0.000
ENST00000646463.1	2028	1768.715	0.000000	0.000
ENST00000644037.1	2473	2213.715	0.000000	0.000
ENST00000645551.1	1894	1634.715	0.000000	0.000
ENST00000646821.1	1897	1637.715	0.000000	0.000
ENST00000472011.6	2478	2218.715	0.000000	0.000
ENST00000643238.1	1216	956.715	0.000000	0.000
ENST00000646104.1	2426	2166.715	0.000000	0.000
ENST00000645662.1	907	647.754	0.000000	0.000
ENST00000643993.1	1914	1654.715	0.597355	13.466
ENST00000645964.1	2131	1871.715	0.000000	0.000
ENST00000642339.1	1659	1399.715	0.000000	0.000
ENST00000644217.1	1772	1512.715	0.000000	0.000
ENST00000642372.1	621	362.056	0.000000	0.000
ENST00000646929.1	562	303.818	0.000000	0.000
ENST00000644265.1	649	389.950	0.000000	0.000
ENST00000482230.6	398	161.582	0.000000	0.000
ENST00000644910.1	2353	2093.715	0.000000	0.000
ENST00000461651.1	567	308.695	0.000000	0.000
ENST00000647338.1	518	261.479	0.000000	0.000
ENST00000646842.1	776	516.798	0.000000	0.000
ENST00000647322.1	1331	1071.715	0.000000	0.000
ENST00000646495.1	494	239.244	0.000000	0.000
ENST00000644126.1	3469	3209.715	0.000000	0.000
ENST00000643487.1	2458	2198.715	0.107770	3.228
ENST00000642764.1	2577	2317.715	0.147470	4.656
ENST00000642981.1	323	116.558	0.000000	0.000
ENST00000465463.2	1724	1464.715	0.000000	0.000
ENST00000646661.1	458	207.571	0.000000	0.000
ENST00000647151.1	509	253.076	0.000000	0.000
ENST00000651186.1	1935	1675.715	0.000000	0.000
ENST00000466477.5	583	324.413	0.000000	0.000
ENST00000465200.5	582	323.428	0.000000	0.000
ENST00000379509.7	4888	4628.715	1.000724	63.104
ENST00000319406.8	2774	2514.715	0.230513	7.897
ENST00000491680.6	1610	1350.715	0.000000	0.000
ENST00000488144.5	536	278.627	0.000000	0.000
ENST00000465538.5	560	301.866	0.000000	0.000
ENST00000309052.8	5060	4800.715	0.000000	0.000
ENST00000478015.5	1862	1602.715	0.000000	0.000
ENST00000476038.5	584	325.399	0.000000	0.000
ENST00000497423.1	658	398.922	0.000000	0.000
ENST00000476535.1	537	279.586	0.000000	0.000
ENST00000368012.4	3458	3198.715	0.298321	13.000
ENST00000486694.1	864	604.762	0.000000	0.000
ENST00000450791.7	8933	8673.715	2.317810	273.884
ENST00000204726.8	9414	9154.715	0.000000	0.000
ENST00000541013.2	498	242.911	0.000000	0.000
ENST00000456883.6	5496	5236.715	0.173060	12.346
ENST00000545875.4	3784	3524.715	0.000000	0.000
ENST00000652603.1	523	266.203	0.000000	0.000
ENST00000537317.1	298	103.272	0.000000	0.000
ENST00000534967.1	484	230.205	0.000000	0.000
ENST00000373960.3	2248	1988.715	4.185225	113.390
ENST00000477226.5	760	500.804	1.115376	7.610
ENST00000492726.1	706	446.839	0.000000	0.000
ENST00000483395.1	462	210.922	0.000000	0.000
ENST00000444713.5	838	578.774	0.000000	0.000
ENST00000374271.8	4279	4009.715	0.196381	10.727
ENST00000374269.2	4113	3853.715	0.710883	37.322
ENST00000619836.4	4252	3992.715	0.587393	31.951
ENST00000346141.10	1490	1230.715	0.000000	0.000
ENST00000340993.10	1769	1488.715	0.000000	0.000
ENST00000394239.7	1680	1420.715	0.293369	5.678
ENST00000376094.8	1154	894.715	0.000000	0.000
ENST00000592426.5	1460	1200.715	0.000000	0.000
ENST00000539018.5	1027	767.715	0.000000	0.000
ENST00000591548.5	1577	1317.715	0.000000	0.000
ENST00000588009.1	812	552.783	0.000000	0.000
ENST00000593110.5	551	293.109	0.000000	0.000
ENST00000587476.1	825	565.779	0.153427	1.183
ENST00000591611.5	596	337.250	0.000000	0.000
ENST00000590498.5	560	301.866	0.347357	1.428
ENST00000588706.1	576	317.516	0.000000	0.000
ENST00000592145.1	544	286.329	0.000000	0.000
ENST00000325752.8	2491	2231.715	1.091443	33.184
ENST00000613721.4	2184	1924.715	0.090904	2.384
ENST00000360187.9	9342	9082.715	0.159698	19.761
ENST00000392321.3	6156	5896.715	0.263517	21.169
ENST00000331711.11	838	578.774	0.000000	0.000
ENST00000412621.6	541	283.432	0.000000	0.000
ENST00000381215.3	1143	883.715	0.083062	1.000
ENST00000539809.1	550	292.136	0.000000	0.000
ENST00000498565.5	475	222.236	0.000000	0.000
ENST00000321731.8	2780	2520.715	0.000000	0.000
ENST00000557138.5	1497	1237.715	0.000000	0.000
ENST00000555476.5	482	228.430	0.000000	0.000
ENST00000556799.1	558	299.919	0.000000	0.000
ENST00000304685.8	5100	4840.715	0.106598	7.030
ENST00000360851.3	4724	4464.715	1.265449	76.970
ENST00000327720.5	2787	2527.715	0.000000	0.000
ENST00000324189.5	2891	2631.715	0.000000	0.000
ENST00000546192.1	2749	2489.715	0.000000	0.000
ENST00000545141.1	663	403.908	0.363465	2.000
ENST00000537991.1	552	294.082	0.000000	0.000
ENST00000538257.1	447	198.459	0.000000	0.000
ENST00000535274.1	2938	2678.715	0.000000	0.000
ENST00000337859.11	2032	1772.715	10.243135	247.375
ENST00000421536.5	1101	841.715	0.000000	0.000
ENST00000437396.1	556	297.973	0.000000	0.000
ENST00000477672.1	304	106.398	0.000000	0.000
ENST00000481101.5	558	299.919	0.000000	0.000
ENST00000468120.5	601	342.202	0.000000	0.000
ENST00000496289.1	554	296.027	0.523372	2.111
ENST00000498757.1	881	621.759	0.769052	6.514
ENST00000445547.1	776	516.798	0.000000	0.000
ENST00000488594.5	1396	1136.715	0.991002	15.347
ENST00000471812.5	850	590.769	0.000000	0.000
ENST00000282841.9	2895	2635.715	1.609746	57.802
ENST00000391855.2	1407	1147.715	0.567933	8.880
ENST00000482013.1	470	217.842	0.000000	0.000
ENST00000489692.1	506	250.294	0.000000	0.000
ENST00000497327.1	868	608.761	0.000000	0.000
ENST00000358966.6	2740	2480.715	0.000000	0.000
ENST00000376098.4	1578	1318.715	0.000000	0.000
ENST00000376101.3	1440	1180.715	0.000000	0.000
ENST00000430927.5	587	328.356	0.000000	0.000
ENST00000357628.8	3924	3664.715	0.460707	23.001
ENST00000436534.5	542	284.396	0.000000	0.000
ENST00000609106.5	2780	2520.715	0.000000	0.000
ENST00000607932.5	1827	1567.715	0.616839	13.174
ENST00000608057.5	2036	1776.715	0.000000	0.000
ENST00000608200.1	549	291.164	0.000000	0.000
ENST00000466483.1	641	381.975	0.000000	0.000
ENST00000610141.1	405	166.484	0.000000	0.000
ENST00000608126.1	582	323.428	0.000000	0.000
ENST00000487564.1	368	141.981	0.000000	0.000
ENST00000429326.5	579	320.474	0.000000	0.000
ENST00000446993.5	806	546.786	0.000000	0.000
ENST00000609702.5	593	334.285	0.000000	0.000
ENST00000608437.5	570	311.623	0.000000	0.000
ENST00000608261.5	542	284.396	0.000000	0.000
ENST00000461288.1	717	457.830	0.000000	0.000
ENST00000464453.1	307	108.002	0.000000	0.000
ENST00000393329.5	3950	3690.715	0.215289	10.825
ENST00000643418.1	988	728.746	0.000000	0.000
ENST00000647428.1	1782	1522.715	0.000000	0.000
ENST00000645655.1	2624	2364.715	0.000000	0.000
ENST00000644055.1	3165	2905.715	0.000000	0.000
ENST00000646528.1	3218	2958.715	0.000000	0.000
ENST00000647186.1	2486	2226.715	0.000000	0.000
ENST00000646624.1	2513	2253.715	0.000000	0.000
ENST00000643410.1	2725	2465.715	0.000000	0.000
ENST00000645205.1	2569	2309.715	0.000000	0.000
ENST00000645351.1	2010	1750.715	0.000000	0.000
ENST00000645836.1	2392	2132.715	0.000000	0.000
ENST00000646281.1	1587	1327.715	0.000000	0.000
ENST00000642503.1	2070	1810.715	0.000000	0.000
ENST00000645069.1	1220	960.715	0.000000	0.000
ENST00000644680.1	2344	2084.715	0.000000	0.000
ENST00000643758.1	2369	2109.715	0.303211	8.715
ENST00000645578.1	2340	2080.715	0.000000	0.000
ENST00000642431.1	2328	2068.715	0.000000	0.000
ENST00000644604.1	2363	2103.715	0.000000	0.000
ENST00000403263.6	14128	13868.715	0.613956	116.000
ENST00000424117.5	1664	1404.715	0.000000	0.000
ENST00000414320.1	753	493.807	0.000000	0.000
ENST00000580018.4	1190	930.715	7.486590	94.926
ENST00000343060.4	2517	2257.715	0.000000	0.000
ENST00000643460.1	2211	1951.715	0.037610	1.000
ENST00000355633.5	2016	1756.715	0.000000	0.000
ENST00000267199.8	4586	4326.715	0.422088	24.880
ENST00000544349.6	2495	2235.715	0.725652	22.102
ENST00000643696.1	2299	2039.715	0.000000	0.000
ENST00000543633.5	2019	1759.715	0.000000	0.000
ENST00000541169.1	594	335.272	0.000000	0.000
ENST00000540669.2	567	308.695	0.000000	0.000
ENST00000536212.2	460	209.241	0.000000	0.000
ENST00000542790.2	2573	2313.715	0.000000	0.000
ENST00000451053.3	1173	913.715	0.000000	0.000
ENST00000476522.5	1931	1671.715	0.177750	4.048
ENST00000367742.7	10366	10106.715	2.117045	291.490
ENST00000338920.8	10355	10095.715	0.991355	136.349
ENST00000467601.1	717	457.830	0.000000	0.000
ENST00000463586.1	3771	3511.715	0.063412	3.034
ENST00000480806.1	299	103.793	0.000000	0.000
ENST00000470689.1	224	64.597	0.000000	0.000
ENST00000495585.1	5566	5306.715	0.194274	14.045
ENST00000647382.1	4931	4671.715	0.701633	44.655
ENST00000644916.1	4331	4071.715	0.548417	30.421
ENST00000498596.5	1066	806.715	0.631691	6.942
ENST00000492811.1	379	148.904	0.000000	0.000
ENST00000426496.6	10175	9915.715	0.000000	0.000
ENST00000392078.7	1919	1659.715	0.000000	0.000
ENST00000373200.5	3867	3607.715	0.000000	0.000
ENST00000644024.2	3838	3578.715	0.000000	0.000
ENST00000535844.1	2748	2488.715	0.000000	0.000
ENST00000645606.1	2257	1997.715	0.000000	0.000
ENST00000485724.1	560	301.866	0.000000	0.000
ENST00000475784.1	531	273.834	0.000000	0.000
ENST00000443649.8	2256	1996.715	0.000000	0.000
ENST00000372844.8	4600	4340.715	0.795688	47.053
ENST00000612703.3	4436	4176.715	0.122088	6.947
ENST00000617690.2	4758	4498.715	0.000000	0.000
ENST00000366600.8	4719	4459.715	5.754612	349.629
ENST00000477694.5	578	319.488	0.000000	0.000
ENST00000462374.1	315	112.249	0.000000	0.000
ENST00000612859.4	2920	2660.715	0.035088	1.272
ENST00000313984.3	1874	1614.715	0.183094	4.028
ENST00000494378.1	1869	1609.715	0.368221	8.075
ENST00000461994.1	395	159.524	0.969467	2.107
ENST00000461003.5	4857	4597.715	0.000000	0.000
ENST00000368016.7	3482	3222.715	0.000000	0.000
ENST00000368013.8	4342	4082.715	0.503413	28.000
ENST00000368015.1	3887	3627.715	0.000000	0.000
ENST00000490279.5	2265	2005.715	0.000000	0.000
ENST00000368018.2	560	301.866	0.000000	0.000
ENST00000471492.2	543	285.362	0.000000	0.000
ENST00000228495.11	3920	3660.715	1.782360	88.889
ENST00000540089.5	3096	2836.715	0.276948	10.703
ENST00000545759.5	5355	5095.715	0.048071	3.337
ENST00000440541.6	2493	2233.715	0.000000	0.000
ENST00000537165.5	2940	2680.715	0.031216	1.140
ENST00000538161.5	1030	770.715	0.000000	0.000
ENST00000540411.5	866	606.761	0.000000	0.000
ENST00000542954.5	568	309.670	0.000000	0.000
ENST00000535546.5	574	315.546	0.000000	0.000
ENST00000540402.1	715	455.831	0.186013	1.155
ENST00000540355.5	491	236.514	0.000000	0.000
ENST00000541077.1	538	280.545	0.000000	0.000
ENST00000542262.5	554	296.027	0.000000	0.000
ENST00000542858.1	564	305.769	0.000000	0.000
ENST00000535747.5	735	475.814	0.582581	3.776
ENST00000538377.1	708	448.836	0.000000	0.000
ENST00000566813.5	1569	1309.715	0.000000	0.000
ENST00000262506.8	1887	1627.715	3.903331	86.556
ENST00000567730.6	947	687.750	0.000000	0.000
ENST00000563307.1	4978	4718.715	2.183098	140.340
ENST00000562367.1	687	427.863	0.532502	3.104
ENST00000565188.1	547	289.227	0.000000	0.000
ENST00000267102.12	2934	2674.715	0.000000	0.000
ENST00000417750.5	2334	2074.715	0.670566	18.953
ENST00000552577.5	2083	1823.715	0.721923	17.936
ENST00000547382.5	2235	1975.715	0.988299	26.601
ENST00000547698.5	905	645.754	0.000000	0.000
ENST00000553040.5	768	508.800	0.000000	0.000
ENST00000550867.5	2800	2540.715	0.290607	10.059
ENST00000547813.5	1024	764.715	0.168029	1.751
ENST00000551272.5	472	219.591	0.388298	1.162
ENST00000547670.5	1866	1606.715	0.000000	0.000
ENST00000551143.5	578	319.488	0.489186	2.129
ENST00000552449.1	277	92.202	0.000000	0.000
ENST00000549429.1	485	231.099	0.000000	0.000
ENST00000552879.5	568	309.670	0.000000	0.000
ENST00000552141.5	756	496.805	0.411032	2.782
ENST00000457164.6	1081	821.715	0.000000	0.000
ENST00000547675.5	581	322.443	0.000000	0.000
ENST00000551169.5	771	511.799	0.000000	0.000
ENST00000549730.5	585	326.384	0.994309	4.421
ENST00000552153.5	549	291.164	0.000000	0.000
ENST00000553204.5	582	323.428	0.000000	0.000
ENST00000550137.5	529	271.926	0.000000	0.000
ENST00000551854.5	535	277.667	0.000000	0.000
ENST00000549587.1	545	287.296	1.087637	4.257
ENST00000549296.1	560	301.866	0.000000	0.000
ENST00000551782.5	567	308.695	0.000000	0.000
ENST00000550815.1	541	283.432	0.000000	0.000
ENST00000551115.1	965	705.749	0.114203	1.098
ENST00000551535.1	874	614.761	0.459861	3.851
ENST00000548983.1	522	265.254	0.000000	0.000
ENST00000310903.9	4364	4104.715	0.000000	0.000
ENST00000542883.1	453	203.416	0.000000	0.000
ENST00000542268.5	1190	930.715	0.078868	1.000
ENST00000457826.2	568	309.670	0.000000	0.000
ENST00000543960.1	535	277.667	0.000000	0.000
ENST00000431443.6	4258	3998.715	0.000000	0.000
ENST00000272647.9	4658	4398.715	2.636617	158.000
ENST00000393001.1	4641	4381.715	0.000000	0.000
ENST00000324068.2	3532	3272.715	1.188731	53.000
ENST00000272645.9	5038	4778.715	1.092597	71.130
ENST00000409955.1	1758	1498.715	1.511757	30.866
ENST00000487079.1	1037	777.715	0.000000	0.000
ENST00000409698.1	806	546.786	0.000000	0.000
ENST00000647713.1	548	290.194	0.000000	0.000
ENST00000616258.3	669	409.893	0.000000	0.000
ENST00000359856.11	7266	7006.715	0.263510	25.153
ENST00000367534.5	622	363.051	3.308531	16.364
ENST00000462965.1	2455	2195.715	2.923801	87.460
ENST00000294742.6	1637	1377.715	5.823437	109.301
ENST00000602490.1	2985	2725.715	0.080941	3.006
ENST00000541341.5	581	322.443	0.592242	2.602
ENST00000266880.11	11133	10873.715	0.044334	6.567
ENST00000536843.5	2424	2164.715	0.110460	3.258
ENST00000545046.5	2186	1926.715	0.128688	3.378
ENST00000443047.6	2990	2730.715	0.353014	13.133
ENST00000450056.6	3250	2990.715	1.234999	50.318
ENST00000544268.5	2412	2152.715	0.112893	3.311
ENST00000315585.11	2446	2186.715	0.181484	5.406
ENST00000432561.6	2648	2388.715	0.000000	0.000
ENST00000544093.5	942	682.750	0.000000	0.000
ENST00000535527.5	746	486.810	0.000000	0.000
ENST00000538235.2	687	427.863	0.000000	0.000
ENST00000502279.2	1423	1163.715	0.063077	1.000
ENST00000511001.2	892	632.756	0.000000	0.000
ENST00000535897.1	587	328.356	0.000000	0.000
ENST00000541817.5	758	498.804	0.000000	0.000
ENST00000540963.1	875	615.760	0.000000	0.000
ENST00000540537.5	913	653.752	0.000000	0.000
ENST00000542714.5	542	284.396	0.000000	0.000
ENST00000536932.5	584	325.399	0.000000	0.000
ENST00000537551.5	596	337.250	0.000000	0.000
ENST00000535181.5	753	493.807	0.155901	1.049
ENST00000536196.1	597	338.239	0.000000	0.000
ENST00000499045.2	505	249.367	0.000000	0.000
ENST00000292377.4	2546	2286.715	0.000000	0.000
ENST00000486702.1	787	527.793	0.000000	0.000
ENST00000490629.5	798	538.788	0.000000	0.000
ENST00000480087.5	767	507.801	0.000000	0.000
ENST00000471717.1	2129	1869.715	0.000000	0.000
ENST00000371703.7	2589	2329.715	0.293973	9.330
ENST00000487998.5	1466	1206.715	0.407053	6.692
ENST00000277882.7	767	507.801	0.000000	0.000
ENST00000414836.1	726	466.821	0.000000	0.000
ENST00000466462.5	643	383.967	0.285497	1.493
ENST00000480406.6	701	441.843	0.000000	0.000
ENST00000489806.5	1315	1055.715	0.148510	2.136
ENST00000479678.1	527	270.015	0.000000	0.000
ENST00000470933.1	624	365.041	0.000000	0.000
ENST00000413330.5	1004	744.715	1.512934	15.349
ENST00000356415.5	1586	1326.715	6.307185	113.998
ENST00000433097.5	666	406.899	0.241904	1.341
ENST00000369709.3	5024	4764.715	0.509096	33.046
ENST00000494982.1	1083	823.715	0.143905	1.615
ENST00000241356.4	1884	1624.715	0.351461	7.779
ENST00000632535.1	1201	941.715	0.000000	0.000
ENST00000495493.1	761	501.804	0.000000	0.000
ENST00000486342.1	933	673.750	0.000000	0.000
ENST00000464942.7	1471	1211.715	6.471596	106.831
ENST00000353548.11	1338	1078.715	0.000000	0.000
ENST00000644227.1	1523	1263.715	0.000000	0.000
ENST00000644509.1	2569	2309.715	0.000000	0.000
ENST00000342392.3	1336	1076.715	0.290878	4.267
ENST00000645569.1	2641	2381.715	0.153171	4.970
ENST00000267169.11	1418	1158.715	0.169581	2.677
ENST00000489781.3	1902	1642.715	0.000000	0.000
ENST00000540535.6	1429	1169.715	0.000000	0.000
ENST00000642640.1	3103	2843.715	0.032622	1.264
ENST00000439489.6	656	396.927	0.000000	0.000
ENST00000541273.6	555	297.000	0.000000	0.000
ENST00000474004.6	804	544.786	0.000000	0.000
ENST00000541656.6	732	472.816	0.000000	0.000
ENST00000446652.5	573	314.565	0.000000	0.000
ENST00000650715.1	2173	1913.715	0.000000	0.000
ENST00000413918.5	1859	1599.715	0.000000	0.000
ENST00000468516.1	1593	1333.715	0.000000	0.000
ENST00000355216.5	2958	2698.715	0.000000	0.000
ENST00000299162.10	3416	3156.715	0.000000	0.000
ENST00000423960.1	1219	959.715	0.000000	0.000
ENST00000413800.5	2334	2074.715	0.000000	0.000
ENST00000495882.1	3162	2902.715	0.000000	0.000
ENST00000360039.9	2405	2145.715	0.375823	10.986
ENST00000423751.2	1695	1435.715	0.000000	0.000
ENST00000411994.1	1404	1144.715	0.000000	0.000
ENST00000498000.5	579	320.474	0.000000	0.000
ENST00000482469.5	735	475.814	0.000000	0.000
ENST00000460995.2	548	290.194	0.000000	0.000
ENST00000442484.2	962	702.750	0.000000	0.000
ENST00000369716.9	1662	1402.715	0.063881	1.221
ENST00000369717.8	1150	890.715	0.000000	0.000
ENST00000443498.5	637	377.988	0.000000	0.000
ENST00000472933.2	741	481.811	0.000000	0.000
ENST00000463993.1	586	327.370	0.000000	0.000
ENST00000527570.1	501	245.664	0.000000	0.000
ENST00000357260.6	5951	5691.715	0.000000	0.000
ENST00000534365.1	1217	957.715	0.000000	0.000
ENST00000444059.2	1423	1163.715	0.265828	4.214
ENST00000527621.1	556	297.973	0.000000	0.000
ENST00000642547.1	5838	5578.715	0.273493	20.786
ENST00000474953.5	3463	3203.715	0.000000	0.000
ENST00000366603.6	5946	5686.715	0.267981	20.761
ENST00000349213.7	5811	5551.715	0.870676	65.852
ENST00000264183.9	6022	5762.715	1.039100	81.577
ENST00000421364.5	5151	4891.715	0.064588	4.304
ENST00000474401.1	578	319.488	0.306633	1.335
ENST00000491632.5	3823	3553.715	0.000000	0.000
ENST00000444620.2	1660	1400.715	0.742620	14.171
ENST00000494543.1	453	203.416	0.360854	1.000
ENST00000471257.5	4195	3914.715	0.000000	0.000
ENST00000418304.1	1759	1499.715	0.000000	0.000
ENST00000466653.1	2315	2055.715	0.000000	0.000
ENST00000462969.1	273	90.151	0.000000	0.000
ENST00000361758.8	6085	5825.715	1.255276	99.626
ENST00000453779.6	5685	5425.715	0.000000	0.000
ENST00000275262.11	6964	6704.715	0.000000	0.000
ENST00000392127.6	7911	7651.715	0.458870	47.834
ENST00000361752.8	9384	9124.715	0.210020	26.107
ENST00000361195.6	1063	803.715	2.352831	25.762
ENST00000424802.7	954	694.750	0.000000	0.000
ENST00000545607.5	846	586.770	0.000000	0.000
ENST00000544436.5	495	240.156	0.000000	0.000
ENST00000537041.5	583	324.413	0.000000	0.000
ENST00000537124.5	551	293.109	0.000000	0.000
ENST00000545346.1	457	206.735	0.000000	0.000
ENST00000544823.5	597	338.239	0.328789	1.515
ENST00000537883.5	1106	846.715	1.400607	16.156
ENST00000540719.1	588	329.343	0.000000	0.000
ENST00000544361.1	613	354.107	0.000000	0.000
ENST00000541696.1	1097	837.715	0.000000	0.000
ENST00000358794.9	2743	2483.715	0.072104	2.440
ENST00000305218.8	2196	1936.715	9.524225	251.293
ENST00000536973.5	738	478.812	0.000000	0.000
ENST00000538945.5	1900	1640.715	0.000000	0.000
ENST00000543847.1	772	512.799	0.000000	0.000
ENST00000540736.1	399	162.278	0.000000	0.000
ENST00000540501.1	880	620.759	0.000000	0.000
ENST00000544739.5	562	303.818	0.269909	1.117
ENST00000537479.5	601	342.202	0.000000	0.000
ENST00000538497.1	582	323.428	0.000000	0.000
ENST00000540887.1	877	617.760	0.612001	5.151
ENST00000355603.3	528	270.972	0.000000	0.000
ENST00000408888.8	1847	1587.715	2.677480	57.914
ENST00000495224.1	549	291.164	0.000000	0.000
ENST00000447801.5	1273	1013.715	0.000000	0.000
ENST00000474086.5	882	622.758	0.000000	0.000
ENST00000476261.5	881	621.759	0.000000	0.000
ENST00000468751.5	648	388.953	1.920706	10.178
ENST00000429912.1	667	407.896	0.000000	0.000
ENST00000475960.1	477	224.007	0.341509	1.042
ENST00000486751.5	783	523.794	0.000000	0.000
ENST00000485019.1	409	169.348	0.000000	0.000
ENST00000579520.5	702	442.842	0.000000	0.000
ENST00000584600.5	730	470.817	0.000000	0.000
ENST00000580435.5	710	450.834	1.723482	10.585
ENST00000306704.10	751	491.809	0.589760	3.951
ENST00000392359.8	765	505.801	5.946420	40.975
ENST00000584514.5	882	622.758	0.000000	0.000
ENST00000584347.1	799	539.788	0.196353	1.444
ENST00000577379.5	861	601.765	0.735633	6.031
ENST00000580090.5	752	492.808	0.000000	0.000
ENST00000583767.1	894	634.755	0.000000	0.000
ENST00000585091.1	739	479.812	0.155029	1.013
ENST00000533164.5	1499	1239.715	0.094112	1.589
ENST00000369702.5	3600	3340.715	0.913594	41.579
ENST00000475700.1	4332	4072.715	0.231260	12.831
ENST00000524894.1	337	124.219	0.000000	0.000
ENST00000534200.1	562	303.818	0.000000	0.000
ENST00000443120.5	4965	4705.715	0.378276	24.250
ENST00000393537.5	892	632.756	1.368133	11.794
ENST00000374272.3	1770	1510.715	0.145765	3.000
ENST00000483052.1	1365	1105.715	0.000000	0.000
ENST00000368020.5	1717	1457.715	0.000000	0.000
ENST00000368021.7	1807	1547.715	1.522113	32.094
ENST00000472217.1	1097	837.715	2.728519	31.139
ENST00000368019.5	998	738.739	0.000000	0.000
ENST00000473969.6	1092	832.715	0.939962	10.663
ENST00000528768.5	505	249.367	0.000000	0.000
ENST00000531842.1	720	460.827	0.000000	0.000
ENST00000496363.5	990	730.745	1.741334	17.335
ENST00000491629.5	933	673.750	0.168296	1.545
ENST00000534633.5	610	351.129	0.255789	1.224
ENST00000529476.1	581	322.443	0.000000	0.000
ENST00000306688.8	2698	2438.715	1.023273	33.997
ENST00000583383.5	840	580.772	0.000000	0.000
ENST00000577638.1	730	470.817	0.188833	1.211
ENST00000583302.1	1289	1029.715	0.769316	10.792
ENST00000581227.1	1145	885.715	0.000000	0.000
ENST00000582083.1	527	270.015	0.000000	0.000
ENST00000377060.7	3308	3048.715	0.745516	30.964
ENST00000305510.4	4900	4640.715	4.741780	299.785
ENST00000465224.5	2607	2347.715	0.970101	31.027
ENST00000494595.1	400	162.978	0.000000	0.000
ENST00000480035.1	396	160.206	0.000000	0.000
ENST00000537729.5	891	631.756	0.000000	0.000
ENST00000537113.5	669	409.893	0.000000	0.000
ENST00000339777.5	2022	1762.715	0.083284	2.000
ENST00000541498.5	592	333.297	0.000000	0.000
ENST00000538800.1	472	219.591	0.000000	0.000
ENST00000537733.1	737	477.813	0.000000	0.000
ENST00000377035.1	904	644.754	0.000000	0.000
ENST00000424728.6	20879	20619.715	0.046278	13.000
ENST00000465275.1	348	130.400	0.000000	0.000
ENST00000469367.1	858	598.766	0.000000	0.000
ENST00000429412.1	2726	2466.715	0.408426	13.725
ENST00000415915.5	3869	3609.715	0.000000	0.000
ENST00000611759.1	3882	3622.715	0.000000	0.000
ENST00000367601.8	727	467.820	0.239070	1.524
ENST00000447498.5	444	196.024	0.000000	0.000
ENST00000646199.1	3064	2804.715	0.141168	5.394
ENST00000357847.8	1395	1135.715	3.943220	61.010
ENST00000629020.2	3636	3376.715	0.307696	14.155
ENST00000367596.5	559	300.892	0.487904	2.000
ENST00000494282.6	3393	3133.715	0.000000	0.000
ENST00000275235.8	1202	942.715	1.096517	14.082
ENST00000458219.1	593	334.285	0.000000	0.000
ENST00000470265.1	572	313.583	0.000000	0.000
ENST00000393946.6	4534	4274.715	0.000000	0.000
ENST00000525457.5	1678	1418.715	0.000000	0.000
ENST00000527043.6	3722	3462.715	0.000000	0.000
ENST00000526281.1	527	270.015	0.000000	0.000
ENST00000531392.1	6028	5768.715	0.038577	3.032
ENST00000533427.1	593	334.285	0.000000	0.000
ENST00000525149.1	519	262.421	0.000000	0.000
ENST00000366816.5	799	527.793	0.000000	0.000
ENST00000366815.8	1058	798.715	81.251038	884.107
ENST00000366814.3	1863	1603.715	0.308553	6.741
ENST00000366813.1	1308	1048.715	1.068856	15.271
ENST00000395323.9	2930	2670.715	1.813979	66.000
ENST00000412933.5	550	292.136	0.000000	0.000
ENST00000464412.5	494	239.244	0.000000	0.000
ENST00000406087.5	559	300.892	0.000000	0.000
ENST00000404397.5	543	285.362	0.000000	0.000
ENST00000401506.1	485	231.099	0.000000	0.000
ENST00000467242.1	1689	1429.715	0.000000	0.000
ENST00000407930.2	756	496.805	0.000000	0.000
ENST00000484150.1	510	254.008	0.000000	0.000
ENST00000476975.5	1132	872.715	0.231925	2.757
ENST00000318357.9	2584	2324.715	0.000000	0.000
ENST00000418232.5	2156	1896.715	0.000000	0.000
ENST00000331001.2	2455	2195.715	0.000000	0.000
ENST00000482175.5	2040	1780.715	0.095413	2.315
ENST00000462692.1	857	597.766	0.000000	0.000
ENST00000235628.1	1107	847.715	0.346359	4.000
ENST00000437300.2	1518	1258.715	0.000000	0.000
ENST00000302277.7	4527	4267.715	0.000000	0.000
ENST00000613975.1	3986	3726.715	0.000000	0.000
ENST00000283195.11	11708	11448.715	4.564169	711.873
ENST00000425282.4	367	141.375	0.000000	0.000
ENST00000495924.1	646	386.958	0.000000	0.000
ENST00000495506.1	544	286.329	0.292635	1.142
ENST00000629728.1	156	29.326	0.000000	0.000
ENST00000357367.6	1844	1584.715	0.000000	0.000
ENST00000614831.1	1592	1332.715	0.000000	0.000
ENST00000621519.4	1706	1446.715	0.000000	0.000
ENST00000602491.1	1332	1072.715	0.000000	0.000
ENST00000334600.6	1690	1430.715	0.000000	0.000
ENST00000376152.2	1865	1605.715	0.000000	0.000
ENST00000532395.5	2165	1905.715	1.259927	32.711
ENST00000425042.7	3298	3038.715	15.756127	652.264
ENST00000534480.5	2514	2254.715	0.500798	15.383
ENST00000578002.1	277	92.202	0.903135	1.134
ENST00000532894.1	828	568.777	1.450093	11.236
ENST00000318565.11	762	502.804	1.041084	7.131
ENST00000583244.1	573	314.565	0.000000	0.000
ENST00000530857.1	820	560.780	0.000000	0.000
ENST00000528902.1	2341	2081.715	0.509291	14.443
ENST00000532900.5	619	360.067	0.000000	0.000
ENST00000581676.1	458	207.571	1.620668	4.583
ENST00000530904.5	540	282.469	0.000000	0.000
ENST00000525128.5	695	435.851	0.000000	0.000
ENST00000579818.1	558	299.919	0.272592	1.114
ENST00000343534.9	1107	847.715	0.255719	2.953
ENST00000369718.3	915	655.752	0.942779	8.422
ENST00000464591.1	2308	2048.715	0.129859	3.624
ENST00000319080.12	8390	8130.715	6.523263	722.567
ENST00000535430.5	1619	1359.715	0.057868	1.072
ENST00000539861.5	1384	1124.715	0.693070	10.619
ENST00000535876.1	465	213.499	0.343810	1.000
ENST00000538061.1	1078	818.715	0.000000	0.000
ENST00000538698.5	5097	4837.715	0.238495	15.718
ENST00000541750.1	2835	2575.715	0.304922	10.700
ENST00000366272.6	1682	1422.715	0.341092	6.611
ENST00000535996.1	209	56.798	0.000000	0.000
ENST00000542417.1	513	256.812	0.000000	0.000
ENST00000377037.3	805	545.786	0.000000	0.000
ENST00000308488.10	11550	11290.715	0.751053	115.525
ENST00000480887.5	5318	5058.715	0.755563	52.071
ENST00000529470.1	448	199.286	0.000000	0.000
ENST00000531026.5	830	570.777	0.000000	0.000
ENST00000526324.5	2409	2149.715	0.000000	0.000
ENST00000531768.1	626	367.032	0.000000	0.000
ENST00000532556.1	495	240.156	0.000000	0.000
ENST00000528095.5	2107	1847.715	0.532494	13.404
ENST00000534794.1	487	232.898	0.000000	0.000
ENST00000440064.2	604	345.177	0.000000	0.000
ENST00000467567.1	2982	2722.715	0.000000	0.000
ENST00000530604.1	520	263.364	0.000000	0.000
ENST00000374278.7	3097	2837.715	2.499213	96.618
ENST00000374276.3	2494	2234.715	14.747483	448.977
ENST00000498060.1	715	455.831	3.621959	22.492
ENST00000308963.4	1187	927.715	0.000000	0.000
ENST00000358842.4	1942	1682.715	0.000000	0.000
ENST00000325642.7	1713	1453.715	2.665475	52.788
ENST00000531143.6	1546	1286.715	0.000000	0.000
ENST00000532036.2	1561	1301.715	1.141840	20.249
ENST00000395076.9	8231	7971.715	1.005768	109.228
ENST00000325658.3	4125	3865.715	1.172235	61.735
ENST00000528241.2	564	305.769	0.000000	0.000
ENST00000525399.2	854	594.768	0.000000	0.000
ENST00000531937.1	569	310.646	0.000000	0.000
ENST00000508170.5	2202	1942.715	0.044286	1.172
ENST00000509092.5	2417	2157.715	0.000000	0.000
ENST00000257290.10	6378	6118.715	1.929376	160.828
ENST00000512143.1	580	321.458	0.000000	0.000
ENST00000509490.5	2991	2731.715	0.000000	0.000
ENST00000503856.5	586	327.370	0.000000	0.000
ENST00000504461.5	771	511.799	0.000000	0.000
ENST00000512522.1	573	314.565	0.000000	0.000
ENST00000461294.2	480	206.735	0.000000	0.000
ENST00000507536.1	1146	886.715	0.000000	0.000
ENST00000262498.8	1281	1021.715	2.300832	32.026
ENST00000562622.5	1605	1345.715	0.079974	1.466
ENST00000564150.1	481	227.545	0.000000	0.000
ENST00000562443.1	276	91.693	2.401610	3.000
ENST00000565880.1	572	313.583	0.000000	0.000
ENST00000567092.1	710	450.834	0.176476	1.084
ENST00000567660.1	731	471.817	0.221575	1.424
ENST00000209873.9	1815	1555.715	2.318741	49.144
ENST00000552876.5	2016	1756.715	1.204607	28.829
ENST00000394384.7	1703	1443.715	0.000000	0.000
ENST00000550286.5	1652	1392.715	0.000000	0.000
ENST00000548931.5	1075	815.715	0.000000	0.000
ENST00000550033.5	900	640.755	0.000000	0.000
ENST00000547520.5	769	509.800	0.559703	3.887
ENST00000546572.1	582	323.428	0.000000	0.000
ENST00000546393.6	832	572.776	0.000000	0.000
ENST00000547761.6	827	567.777	0.000000	0.000
ENST00000547757.1	949	689.750	0.000000	0.000
ENST00000549983.5	860	600.765	0.750219	6.140
ENST00000547238.5	1154	894.715	0.000000	0.000
ENST00000549821.5	596	337.250	0.000000	0.000
ENST00000549450.5	581	322.443	0.000000	0.000
ENST00000548258.5	550	292.136	0.000000	0.000
ENST00000551724.5	552	294.082	0.000000	0.000
ENST00000552161.5	585	326.384	0.000000	0.000
ENST00000546562.5	627	368.027	0.000000	0.000
ENST00000548880.1	577	318.502	0.000000	0.000
ENST00000481377.5	604	345.177	0.000000	0.000
ENST00000374280.3	4015	3755.715	0.022358	1.144
ENST00000484339.1	875	615.760	0.340463	2.856
ENST00000470037.1	686	426.865	0.000000	0.000
ENST00000263921.8	1109	849.715	1.986875	23.000
ENST00000512964.5	711	451.834	0.000000	0.000
ENST00000510894.1	528	270.972	0.000000	0.000
ENST00000509678.1	462	210.922	0.000000	0.000
ENST00000372852.4	4077	3817.715	14.766361	768.000
ENST00000442895.6	616	357.088	0.000000	0.000
ENST00000446612.5	470	217.842	0.000000	0.000
ENST00000409798.5	1470	1210.715	0.000000	0.000
ENST00000472844.1	514	257.745	0.000000	0.000
ENST00000455063.5	342	126.996	0.000000	0.000
ENST00000295119.9	1545	1285.715	1.862381	32.621
ENST00000497330.5	544	286.329	1.541881	6.015
ENST00000374930.7	998	738.739	0.187444	1.886
ENST00000479162.5	2828	2568.715	0.042236	1.478
ENST00000452137.1	755	495.805	0.000000	0.000
ENST00000511542.1	1035	775.715	0.000000	0.000
ENST00000513733.1	584	325.399	0.000000	0.000
ENST00000286794.4	2014	1754.715	0.000000	0.000
ENST00000303921.2	3021	2761.715	0.372105	14.000
ENST00000328801.5	2516	2256.715	0.357793	11.000
ENST00000580749.2	1791	1531.715	0.000000	0.000
ENST00000306888.6	3757	3497.715	0.695548	33.143
ENST00000263925.7	2953	2693.715	1.821830	66.857
ENST00000511398.1	622	363.051	0.000000	0.000
ENST00000513421.5	1024	764.715	0.000000	0.000
ENST00000510143.1	731	471.817	0.000000	0.000
ENST00000512247.5	603	344.186	0.000000	0.000
ENST00000507168.5	572	313.583	0.000000	0.000
ENST00000504299.5	556	297.973	0.000000	0.000
ENST00000504605.1	570	311.623	0.000000	0.000
ENST00000507839.1	461	210.078	0.000000	0.000
ENST00000326902.7	1673	1413.715	0.000000	0.000
ENST00000503800.1	1181	921.715	0.000000	0.000
ENST00000584711.5	1365	1105.715	0.000000	0.000
ENST00000580223.1	2086	1826.715	0.000000	0.000
ENST00000331427.8	2147	1887.715	0.000000	0.000
ENST00000342619.10	1117	857.715	0.000000	0.000
ENST00000354221.4	5176	4903.715	0.225174	15.043
ENST00000469344.1	726	466.821	0.000000	0.000
ENST00000572980.5	1574	1314.715	0.060116	1.077
ENST00000649981.1	2909	2649.715	0.000000	0.000
ENST00000573857.5	1269	1009.715	0.080208	1.103
ENST00000575135.5	1298	1038.715	0.000000	0.000
ENST00000456096.6	1223	963.715	0.000000	0.000
ENST00000572428.5	3256	2996.715	0.000000	0.000
ENST00000573360.5	3677	3417.715	0.000000	0.000
ENST00000299866.13	3370	3110.715	0.000000	0.000
ENST00000572102.5	2987	2727.715	0.162434	6.036
ENST00000619408.1	667	407.896	0.000000	0.000
ENST00000570692.1	585	326.384	0.000000	0.000
ENST00000614341.5	3558	3298.715	0.000000	0.000
ENST00000579243.1	1673	1413.715	0.000000	0.000
ENST00000484442.5	710	450.834	2.400110	14.741
ENST00000372010.5	2606	2346.715	0.000000	0.000
ENST00000519681.5	2638	2378.715	0.000000	0.000
ENST00000372007.10	9126	8866.715	1.703566	205.781
ENST00000518291.5	2098	1838.715	1.328601	33.281
ENST00000429193.5	573	314.565	2.192711	9.397
ENST00000487802.1	561	302.842	0.000000	0.000
ENST00000417227.5	2196	1936.715	0.000000	0.000
ENST00000360648.8	2241	1981.715	0.000000	0.000
ENST00000425146.5	2477	2217.715	0.000000	0.000
ENST00000262836.6	2178	1918.715	0.000000	0.000
ENST00000446737.5	2550	2290.715	0.000000	0.000
ENST00000620137.3	2130	1870.715	0.000000	0.000
ENST00000462952.1	591	332.309	0.914155	4.139
ENST00000318289.14	626	367.032	0.862676	4.314
ENST00000368023.7	574	315.546	0.397809	1.710
ENST00000368024.5	457	206.735	0.474570	1.337
ENST00000423014.3	567	308.695	13.715112	57.678
ENST00000466967.1	477	224.007	0.000000	0.000
ENST00000486084.1	813	553.783	0.506714	3.823
ENST00000511376.5	582	323.428	0.000000	0.000
ENST00000337488.11	3396	3136.715	0.000000	0.000
ENST00000358575.9	2180	1920.715	0.954972	24.988
ENST00000507922.5	1335	1075.715	0.000000	0.000
ENST00000306932.10	1878	1618.715	0.000000	0.000
ENST00000505125.5	3180	2920.715	0.053680	2.136
ENST00000513975.5	1464	1204.715	0.000000	0.000
ENST00000510668.1	599	340.220	0.000000	0.000
ENST00000514543.5	1465	1205.715	1.055309	17.334
ENST00000513008.5	1070	810.715	0.682820	7.542
ENST00000504094.1	2177	1917.715	0.000000	0.000
ENST00000511055.1	723	463.824	0.000000	0.000
ENST00000507206.1	341	126.438	0.000000	0.000
ENST00000507166.5	2550	2290.715	0.000000	0.000
ENST00000302632.3	1766	1506.715	0.000000	0.000
ENST00000468596.1	960	700.750	0.000000	0.000
ENST00000502751.5	570	311.623	0.000000	0.000
ENST00000368301.6	2461	2201.715	0.000000	0.000
ENST00000495341.5	394	158.843	0.000000	0.000
ENST00000470835.1	472	219.591	0.000000	0.000
ENST00000515711.1	569	310.646	0.000000	0.000
ENST00000368300.9	3178	2918.715	9.257388	368.099
ENST00000478063.2	285	96.409	0.000000	0.000
ENST00000470199.2	551	293.109	0.000000	0.000
ENST00000469565.6	591	332.309	2.908731	13.168
ENST00000368299.7	2253	1979.715	7.719246	208.191
ENST00000502357.5	537	279.586	0.000000	0.000
ENST00000448611.6	1943	1683.715	0.000000	0.000
ENST00000515459.5	757	497.804	0.000000	0.000
ENST00000368297.5	1679	1419.715	10.031170	194.016
ENST00000504687.5	546	288.262	0.000000	0.000
ENST00000473598.6	2015	1755.715	0.000000	0.000
ENST00000515824.1	393	158.163	0.715154	1.541
ENST00000496738.5	2405	2145.715	0.577245	16.874
ENST00000368298.2	1475	1215.715	0.000000	0.000
ENST00000498722.2	1348	1088.715	0.000000	0.000
ENST00000508500.1	848	588.769	0.000000	0.000
ENST00000459904.1	916	656.752	0.365220	3.268
ENST00000506981.1	576	317.516	0.661708	2.862
ENST00000361308.8	1713	1453.715	0.000000	0.000
ENST00000347559.6	3137	2877.715	0.484169	18.981
ENST00000326245.4	1192	932.715	1.337876	17.000
ENST00000487531.1	592	333.297	0.000000	0.000
ENST00000464077.1	498	242.911	0.000000	0.000
ENST00000040877.2	5206	4946.715	1.249175	84.183
ENST00000483404.5	3082	2822.715	0.701293	26.968
ENST00000462259.5	1650	1390.715	1.035288	19.615
ENST00000496673.5	873	613.761	0.000000	0.000
ENST00000471918.1	457	206.735	0.000000	0.000
ENST00000484454.1	426	181.943	0.000000	0.000
ENST00000468077.5	514	257.745	0.000000	0.000
ENST00000481183.1	535	277.667	0.000000	0.000
ENST00000463793.1	391	156.804	1.039624	2.221
ENST00000617931.4	7061	6801.715	0.225054	20.854
ENST00000617844.4	6326	6066.715	17.678696	1461.127
ENST00000439206.6	1831	1571.715	0.464401	9.944
ENST00000611443.4	5594	5334.715	0.000000	0.000
ENST00000579935.8	5035	4775.715	1.098502	71.470
ENST00000617864.3	2051	1791.715	0.970405	23.687
ENST00000613714.2	2701	2441.715	0.000000	0.000
ENST00000617614.4	4630	4370.715	0.000000	0.000
ENST00000336152.8	3467	3207.715	0.000000	0.000
ENST00000277874.10	3028	2768.715	0.026512	1.000
ENST00000371719.2	3033	2773.715	0.000000	0.000
ENST00000622421.2	1720	1460.715	0.000000	0.000
ENST00000235090.10	2456	2196.715	2.185363	65.401
ENST00000449340.1	877	617.760	0.000000	0.000
ENST00000497278.5	722	462.825	1.496281	9.434
ENST00000459665.1	637	377.988	2.556582	13.165
ENST00000323770.7	882	622.758	0.000000	0.000
ENST00000354293.9	3388	3128.715	5.270927	224.666
ENST00000600199.1	2381	2121.715	0.092300	2.668
ENST00000359032.9	3286	3026.715	0.228989	9.442
ENST00000597774.5	2196	1936.715	0.000000	0.000
ENST00000593788.1	611	352.121	0.000000	0.000
ENST00000600466.1	2903	2643.715	0.260847	9.395
ENST00000594838.1	611	352.121	0.000000	0.000
ENST00000601356.1	2238	1978.715	0.117993	3.181
ENST00000369732.3	2243	1983.715	0.111009	3.000
ENST00000494622.1	482	228.430	0.000000	0.000
ENST00000481495.1	640	380.978	0.000000	0.000
ENST00000366615.9	1729	1469.715	0.000000	0.000
ENST00000366613.1	641	381.975	0.264615	1.377
ENST00000366612.1	1013	753.715	0.111613	1.146
ENST00000619305.1	697	437.848	5.947556	35.477
ENST00000366621.7	2161	1901.715	1.428144	37.000
ENST00000472190.5	1182	922.715	0.000000	0.000
ENST00000366620.5	2086	1826.715	0.000000	0.000
ENST00000487728.1	601	342.202	0.000000	0.000
ENST00000446915.1	726	466.821	0.000000	0.000
ENST00000472869.1	473	220.470	0.000000	0.000
ENST00000289004.8	1419	1159.715	0.822826	13.000
ENST00000543163.5	1709	1449.715	0.000000	0.000
ENST00000542159.2	780	520.796	0.000000	0.000
ENST00000535114.1	582	323.428	0.000000	0.000
ENST00000440812.7	1190	930.715	0.000000	0.000
ENST00000367537.7	5970	5710.715	0.681305	53.005
ENST00000507691.6	760	500.804	0.187458	1.279
ENST00000508461.5	3985	3725.715	0.000000	0.000
ENST00000444547.6	580	321.458	0.270520	1.185
ENST00000419169.5	2483	2223.715	0.000000	0.000
ENST00000347615.6	5788	5528.715	1.390898	104.762
ENST00000507469.5	4642	4382.715	0.000000	0.000
ENST00000515829.6	5629	5369.715	1.541544	112.769
ENST00000367538.1	328	119.240	0.000000	0.000
ENST00000502375.1	566	307.719	0.000000	0.000
ENST00000493609.1	624	365.041	0.000000	0.000
ENST00000507406.1	582	323.428	0.000000	0.000
ENST00000493045.1	673	413.886	0.000000	0.000
ENST00000495321.1	556	297.973	0.000000	0.000
ENST00000638826.1	219	62.031	0.000000	0.000
ENST00000273980.9	8101	7841.715	0.081317	8.687
ENST00000510927.5	2826	2566.715	0.000000	0.000
ENST00000361687.8	3312	3052.715	0.811395	33.744
ENST00000394706.7	3349	3089.715	0.000000	0.000
ENST00000467183.6	3566	3306.715	0.000000	0.000
ENST00000394708.6	3047	2787.715	0.613860	23.313
ENST00000514689.5	703	443.841	0.000000	0.000
ENST00000515705.5	592	333.297	0.000000	0.000
ENST00000506384.1	564	305.769	0.000000	0.000
ENST00000511011.5	560	301.866	0.000000	0.000
ENST00000506615.1	593	334.285	0.000000	0.000
ENST00000508666.5	897	637.755	0.000000	0.000
ENST00000503516.1	601	342.202	0.000000	0.000
ENST00000505574.1	282	94.813	0.000000	0.000
ENST00000503832.1	865	605.762	0.242351	2.000
ENST00000506280.1	532	274.790	0.000000	0.000
ENST00000509532.5	848	588.769	0.943196	7.565
ENST00000509862.5	600	341.211	0.000000	0.000
ENST00000507696.1	579	320.474	0.000000	0.000
ENST00000432496.6	3362	3102.715	0.000000	0.000
ENST00000327791.8	4156	3896.715	0.123052	6.532
ENST00000534854.6	2076	1816.715	1.232223	30.497
ENST00000380790.4	1211	951.715	0.000000	0.000
ENST00000550315.1	1587	1327.715	0.079972	1.447
ENST00000552109.5	1034	774.715	0.000000	0.000
ENST00000547622.5	581	322.443	1.257492	5.524
ENST00000547351.5	807	547.786	0.000000	0.000
ENST00000551268.5	702	442.842	0.000000	0.000
ENST00000551528.5	527	270.015	0.000000	0.000
ENST00000548661.5	434	188.124	0.000000	0.000
ENST00000546972.5	504	248.439	0.000000	0.000
ENST00000546726.5	580	321.458	0.000000	0.000
ENST00000547724.1	396	160.206	0.000000	0.000
ENST00000552928.5	545	287.296	0.000000	0.000
ENST00000548917.1	269	88.125	0.000000	0.000
ENST00000547254.5	571	312.603	0.924366	3.937
ENST00000541702.2	4994	4734.715	0.000000	0.000
ENST00000546782.1	541	283.432	0.000000	0.000
ENST00000555248.2	5095	4835.715	0.061682	4.064
ENST00000367603.8	9697	9437.715	0.924611	118.880
ENST00000012134.7	9755	9495.715	0.000000	0.000
ENST00000367604.6	10032	9772.715	1.360398	181.120
ENST00000474532.1	258	82.376	0.000000	0.000
ENST00000421237.1	402	164.378	0.000000	0.000
ENST00000479995.2	278	92.721	0.000000	0.000
ENST00000579793.6	1954	1694.715	1.034612	23.887
ENST00000362074.7	1874	1614.715	1.003470	22.074
ENST00000626614.1	885	625.758	0.000000	0.000
ENST00000613035.1	558	299.919	0.000000	0.000
ENST00000294868.8	5448	5188.715	0.000000	0.000
ENST00000287713.7	5441	5181.715	0.566633	40.000
ENST00000464047.1	623	364.046	0.000000	0.000
ENST00000473046.1	1573	1313.715	0.000000	0.000
ENST00000307266.7	759	499.804	0.000000	0.000
ENST00000607357.2	418	175.920	34.838741	83.495
ENST00000491765.5	619	360.067	0.484484	2.377
ENST00000489698.1	640	380.978	0.217357	1.128
ENST00000403160.4	609	350.137	0.000000	0.000
ENST00000342607.10	2766	2506.715	0.382334	13.057
ENST00000449592.7	7510	7250.715	0.816737	80.677
ENST00000541467.1	2959	2699.715	0.547957	20.153
ENST00000540377.1	962	702.750	0.000000	0.000
ENST00000416147.6	532	274.790	0.000000	0.000
ENST00000411958.2	441	193.606	0.000000	0.000
ENST00000538055.1	2444	2184.715	0.079930	2.379
ENST00000641019.1	1097	837.715	0.000000	0.000
ENST00000319423.4	996	736.745	0.000000	0.000
ENST00000493293.5	4313	4037.715	0.049752	2.737
ENST00000264144.4	5147	4887.715	0.469509	31.263
ENST00000461729.1	776	516.798	0.000000	0.000
ENST00000476255.1	287	97.485	0.000000	0.000
ENST00000355329.7	3803	3543.715	0.082856	4.000
ENST00000392462.6	964	704.750	0.000000	0.000
ENST00000542364.1	879	619.759	0.118439	1.000
ENST00000305963.2	3738	3478.715	2.447682	116.000
ENST00000595065.5	1807	1547.715	0.000000	0.000
ENST00000593349.5	891	631.756	0.000000	0.000
ENST00000602102.5	536	278.627	0.000000	0.000
ENST00000594744.1	594	335.272	0.000000	0.000
ENST00000392290.5	1386	1126.715	2.019591	31.000
ENST00000435773.2	737	477.813	0.000000	0.000
ENST00000469156.1	305	106.931	0.000000	0.000
ENST00000295079.6	1495	1235.715	0.000000	0.000
ENST00000216500.9	2322	2062.715	0.000000	0.000
ENST00000557751.5	686	426.865	0.000000	0.000
ENST00000536410.6	1194	934.715	13.230386	168.475
ENST00000554101.5	1361	1101.715	0.000000	0.000
ENST00000553986.1	450	200.943	0.000000	0.000
ENST00000557137.1	480	226.661	0.000000	0.000
ENST00000556502.1	924	664.752	6.308635	57.132
ENST00000555171.1	563	304.794	2.104791	8.740
ENST00000557326.1	582	323.428	0.000000	0.000
ENST00000553328.1	366	140.776	0.000000	0.000
ENST00000557185.6	1956	1696.715	1.398275	32.321
ENST00000319974.6	3691	3431.715	1.219213	57.000
ENST00000491721.1	1034	774.715	0.000000	0.000
ENST00000510769.5	2149	1889.715	0.000000	0.000
ENST00000506695.5	2189	1929.715	0.000000	0.000
ENST00000510688.5	2754	2494.715	0.000000	0.000
ENST00000511262.5	2056	1796.715	0.000000	0.000
ENST00000383366.9	2926	2666.715	0.000000	0.000
ENST00000513550.1	508	252.147	0.000000	0.000
ENST00000514915.5	2863	2603.715	0.212555	7.540
ENST00000510474.5	2337	2077.715	0.455735	12.900
ENST00000507967.1	591	332.309	0.000000	0.000
ENST00000507910.5	1841	1581.715	0.072424	1.561
ENST00000508196.5	1938	1678.715	0.000000	0.000
ENST00000602792.1	659	399.919	0.000000	0.000
ENST00000426022.6	785	525.793	0.000000	0.000
ENST00000510926.1	676	416.880	0.000000	0.000
ENST00000515636.1	470	217.842	0.000000	0.000
ENST00000510823.1	534	276.708	0.000000	0.000
ENST00000356918.8	1874	1614.715	0.000000	0.000
ENST00000548052.5	1146	886.715	0.000000	0.000
ENST00000551281.5	1345	1085.715	0.000000	0.000
[truncated: 211,996 more rows]
