# Supplementary material for: Annotation depth confounds direct comparison of gene expression across species
Source: BMC Bioinformatics. 2021 Oct 15;22:499. doi: 10.1186/s12859-021-04414-y (PMC8518172; doi:10.1186/s12859-021-04414-y)
Supplement: Supplementary file 16 — Additional file 16 Collated code. [file 12859_2021_4414_MOESM16_ESM.rmd]

---
title: "giga_code"
author: "Oziolor"
date: "12/21/2019"
output: html_document
---

# Only transcripts removed

* Selected a sample from Human Protein Atlas (pancreas) ERR315479

# Ensembl genome downloaded

* Use the below bash script to download the Ensembl genomes across species for v 95.
* Environment: This snippet was ran as an executable bash script in a command line environment. The necessary tools to run this are salmon version 1.4.0. This can be installed by downloading https://github.com/COMBINE-lab/salmon/releases/download/v1.4.0/salmon-1.4.0_linux_x86_64.tar.gz and running ```tar -xvzf salmon-1.4.0_linux_x86_64.tar.gz```
* Files: None required, downloaded files through script

```{bash}
#!/bin/bash
set -e
set -o pipefail

#############################################################################
# Creating a usage sentence
usage="To use this Genome pipeline please specify the following: $(basename $0) [-d reference transcriptome parent] [-r number of the release you want to update to]"

## Printing it when there are no arguments
if [ "$#" == "0" ] || [ "$1" == "--help" ]; then
        printf -- "\033[33m$usage. \033[0m\n" >&2
        exit
fi

# Setting up options for the script
while getopts 'd:r:h' OPTION; do
	case "$OPTION" in
		d) parent="$OPTARG"
		printf -- "\033[32m Transcriptomes will be placed in $OPTARG. \033[0m\n"
		;;
		r) release="$OPTARG"
		printf -- "\033[32m The Ensembl release obtained will be $OPTARG. \033[0m\n"
		;;
		h) printf -- "\033[33m$usage. \033[0m\n" >&2
		exit 1
		;;
		?) printf -- "\033[33m$usage. \033[0m\n" >&2
		exit 1
		;;
	esac
done

# Checking if mandatory options are prsent for each mandatory flag
if [ "x" == "x$parent" ]; then
  printf -- "\033[31m -d [path-to-transcriptome-folder] option is required. Please select the path to directory where you want all your transcriptomes.\033[0m\n"
  exit
fi

if [ "x" == "x$release" ]; then
  printf -- "\033[31m -e [release number] option is required. Please enter the Ensembl release number which you want used.\033[0m\n"
  exit
fi

### Beyond Meat of the script
cd $parent
# Creating structure
mkdir human

# Setting variables to iterate over
common=human
latin=homo_sapiens
# cDNA and ncRNA
for i in {1..7}; do
	com=$(echo $common | cut -f $i -d' ')
	lat=$(echo $latin | cut -f $i -d' ')
	echo $lat
	cd $parent/$com
	wget ftp://ftp.ensembl.org/pub/release-"${release}"/fasta/"${lat}"/cdna/*.cdna.all.fa.gz
	wget ftp://ftp.ensembl.org/pub/release-"${release}"/fasta/"${lat}"/ncrna/*ncrna.fa.gz
	zcat *.cdna.all.fa.gz *ncrna.fa.gz | gzip > $lat.fa.gz
done


# GTF and tx2gene
for i in {1..7}; do
	com=$(echo $common | cut -f $i -d' ')
	lat=$(echo $latin | cut -f $i -d' ')
	echo $lat
	cd $parent/$com
	wget ftp://ftp.ensembl.org/pub/release-"${release}"/gtf/"${lat}"/*"${release}".gtf.gz
	mv $parent/$com/*.gtf.gz $parent/$com/${lat}.gtf.gz
	zcat $parent/$com/${lat}.gtf.gz | sed 's/.*gene_id\ "//g' | sed 's/".*transcript_id\ "/\t/g' | sed 's/".*//g' | grep -v "^#" | awk '$2!=""' | sort -k2 |  uniq > $parent/$com/tx2gene.tsv
done

# Indexing salmon full
cd $parent
for i in {1..7}; do
	com=$(echo $common | cut -f $i -d' ')
	lat=$(echo $latin | cut -f $i -d' ')
	my_dir=$parent/$com
	my_genome=$my_dir/$lat.fa.gz
	my_out=$my_dir/salmon_index
	my_salmon=/root/program/salmon-latest_linux_x86_64/bin/salmon
	
	$my_salmon index \
	-t $my_genome \
	-i $my_out \
	--type quasi \
	-k 31
done

# Copying transcriptomes into _gfp folders
cp $parent/cyno/macaca_fascicularis.fa.gz cyno_gfp/
cp $parent/human/homo_sapiens.fa.gz human_gfp/

# Cyno
cd $parent/cyno_gfp/
zcat macaca_fascicularis.fa.gz eGFP.fa.gz | gzip > macaca_fascicularis_eGFP.fa.gz
rm eGFP.fa.gz
rm macaca_fascicularis.fa.gz
# Human
cd $parent/human_gfp/
zcat homo_sapiens.fa.gz eGFP.fa.gz | gzip > homo_sapiens_eGFP.fa.gz 
rm eGFP.fa.gz
rm homo_sapiens.fa.gz

# Exit
printf -- '\n';
exit 0;

```


## Selecting gene set to iterate

* Once human sample is selected, I took the quant file and grabbed a random gene from 10 sets of bins, separated by expression levels betweeen 0.5 and 5 log10 transcripts per million (tpm). Here is the script used to select those genes. Those genes are:

"ENSG00000091704","ENSG00000168928","ENSG00000010438","ENSG00000198763","ENSG00000254772","ENSG00000142676","ENSG00000138161","ENSG00000140688","ENSG00000154556","ENSG00000198561"

* Environment: This was run in R environment with the shown packages loaded.
* Files: quantitation file for teh chosen sample (provided).

```{r}
library(dplyr)
library(biomaRt)
library(data.table)

# Reading in quantitation of pancreatic sample from HPA
panc<-read.table("/root/tpm_genome_analysis/data/human_sample/quant.sf", header = TRUE, sep = '\t')

# Plotting histogram of it
hist(log10(panc[,3]), breaks = 1000)

## Picking genes with TPM from log 1 to 5; it has beeen commeented out, so that randomization doesn't save a different set every time that this script is re-ran

# df<-panc[1:10,]
# 
# k=0
# for(i in seq(from = 0.5, to = 5, by = 0.5)){
#   k=k+1
#   temp<-panc %>% filter(log10(TPM) > i-0.5 & log10(TPM) < i)
#   df[k,]<-head(temp[sample(1:nrow(temp)),],n=1)
# }
# 
# write.table(df,"/root/tpm_genome_analysis/data/human_sample/theten.tsv", sep = '\t', col.names = TRUE, row.names = FALSE, quote = FALSE)

# Reading in genes from the initial selection
df<-read.table("/root/tpm_genome_analysis/data/human_sample/theten.tsv", sep = '\t', header = TRUE, stringsAsFactors = FALSE)

# Removing transcript version from names
ten<-gsub("[.].*","",df$Name)

# Defining species name
sp <-  "hsapiens"

# Using Ensembl to pull transcript sequence
# Establishing Ensembl connection
gene_mart <- useMart(biomart = "ENSEMBL_MART_ENSEMBL",
                     dataset = paste0(sp,"_gene_ensembl"),
                     host    = "www.ensembl.org")

# Pulling in transcript sequence
tseq <- getSequence(id = ten,
                    type = "ensembl_transcript_id", 
                    seqType = "cdna", 
                    mart = gene_mart)

# Adding "_test" string to the header of genes to be able to trace them afterwards
tseq$ensembl_transcript_id<-gsub("$","_test",tseq$ensembl_transcript_id)

# Saving sequences as fasta file
exportFASTA(tseq, "/root/tpm_genome_analysis/data/human_sample/theten.fa")
```

## Subsampling human genome
* First taking the sequences of the selected transcripts out of the ensembl transcriptome
* Subsampling into 99 different sizes (from 1-99% of original size based on number of transcripts included)
* Environment: The tools necessary for this snippet are meme-5.0.5. This can be installed by downloading the following software (https://meme-suite.org/meme/meme-software/5.0.5/meme-5.0.5.tar.gz) and running 

```{bash}
# MEME
wget http://meme-suite.org/meme-software/5.0.5/meme-5.0.5.tar.gz
tar zxf meme-5.0.5.tar.gz
cd meme-5.0.5
./configure --prefix=/hpc/grid/scratch/oziole/program/meme --with-url=http://meme-suite.org/ --enable-build-libxml2 --enable-build-libxslt
make
make test
make install
```


* Files: human genome downloaded from chunk 1. The ten chosen genes in fasta format creted chunk 2.

```{bash}
# Defining locations for programs and files
mysub=/root/program/meme/libexec/meme-5.0.5/fasta-subsample
myhomo=/root/data/sequencing/genomes/human/homo_sapiens.fa
subhomo=/root/data/sequencing/genomes/human/nospike_homo_sapiens.fa
myout=/root/size_genome/data/genomes_human/
genes=/root/size_genome/data/genes_human/theten.fa

# Grabbing sequences to remove into a variable
string=$(cat $genes | grep "^>" | sed 's/^>//g' | sed 's/\_test//g' | tr '\r\n' '\\|' | sed 's/^/\"/g' | sed 's/$/\"/g')

# Removing them from linearized fasta and re-printing
awk '{ if ((NR>1)&&($0~/^>/)) { printf("\n%s", $0); } else if (NR==1) { printf("%s", $0); } else { printf("\t%s", $0); } }' $myhomo | grep -v $string - | tr "\t" "\n" > ${subhomo}

# Now re-subset, but on the genome that doesn't have those 10 genes
for i in {001..099}; do
for j in {001..100}; do
k=$(echo 2282*$i | bc)
rand=$(echo $RANDOM)
bsub -q medium -app large -J "hs_${k}_${j}" -n 1,1 -M 8GB -R "span[hosts=1] rusage[mem=8GB]" -o "hs_${k}_${j}.err" -e "hs_${k}_${j}.err" "$mysub $subhomo $k -seed $rand | gzip > $myout/hs_${k}_${j}.fa.gz"
done
done
```

## Re-implanting "_test" transcripts into subsampled genomes

* Taking the selected 10 transcripts and putting them back into the fasta files of subsampled genomes
* Environment: This snippet was run in linux command line with no necessary tools.
* Files: theten.fa created by chunk 2 and subsampled genomes created by chunk 3.

```{bash}
parent=/root/size_genome/data/genomes_human/
genes=/root/size_genome/data/genes_human/theten.fa

cd $parent
for i in $(ls -1); do
    gzip -c $genes >> $parent/$i
done
```

## Indexing 9900 genomes using Salmon
* Environment: This code was ran on an LSF commandline cluster. The only tool necessary is salmon (installation described above)
* Files: re-implanted genomes from chunk 4.

```{bash}
parent=/root/size_genome/data/genomes_human/
cd $parent

# Indexing
for i in $(ls -1); do
short=$(echo ${i} | sed 's/\.fa\.gz//g')
my_genome=${parent}/${i}
my_out=${parent}/${short}_index
my_salmon=/root/program/salmon-latest_linux_x86_64/bin/salmon
bsub -q medium -app large -J "${short}" -n 4,4 -M 32GB -R "span[hosts=1] rusage[mem=32GB]" -o "indexing.err" -e "indexing.err" \
"${my_salmon} index \
-t ${my_genome} \
-i ${my_out} \
--type quasi \
-k 31"
done
```

## Submitting quantitation
* The name of the selected HPA sample is itox0000633 (equivalent to the sample from HPA mentioned at top of script)
* Environment: The script below was ran as a job on an LSF cluster. The only software necessary is salmon (as described above).
* Files: Fastq files for HPA sample (https://www.ebi.ac.uk/ena/data/view/PRJEB6971) and indexed re-implanted genomes from chunk 4-5

```{bash}
# Defining directories and samples
parent=/root/size_genome/data/genomes_human/
cd $parent
sample=/root/size_genome/data/sample/itox000633
name=itox000633

for i in $(ls -1d *_index/); do
short=$(echo ${i} | sed 's/\_index.*//g' | sed 's/mf\_//g')
bsub -q medium -app large -J "${short}.maping" -n 4,4 -M 32GB -R "span[hosts=1] rusage[mem=32GB]" -o "${short}.mapping.err" -e "${short}.mapping.err" \
"/root/program/salmon-latest_linux_x86_64/bin/salmon quant \
-i ${parent}/${i} \
-p 4 \
--validateMappings \
-l IU \
-1 ${sample}_1.fq.gz \
-2 ${sample}_2.fq.gz \
-o ${name}_${short}.quant"
done
```

## Reducing full data to only test set of transcripts

* Environment: These commands were ran in commandline on an LSF cluster. No software necessary.
* Files: quantitation files produced from chunk above.

```{bash}
# Defining directories
parent=/root/size_genome/data/genomes_human/
cd $parent
mkdir $parent/summary

# Creating symbolic links for all quantitation files with new name that shows their size
for i in $(ls -1d *.quant); do
name=$(echo $i | sed 's/\.quant//g')
ln -s $parent/$i/quant.sf $parent/summary/$name.sf
done

# Making directory for sf files of only the transcripts of interest
cd summary
mkdir only_target

## Fasta containing those transcripts
genes=/root/size_genome/data/genes/theten.fa

# Subsampling quantitation files to only those transcripts
for i in $(ls -1 *.sf); do
cat $i | grep '\_test' > $parent/summary/only_target/sub_${i}
done
```

## Creating total per million counts per mapping

* Environment: These commands were ran in commandline on an LSF cluster. No software necessary.
* Files: Continued work with quantitation files created from chunks above.

```{bash}
parent=/root/size_genome/data/genomes_human/summary
cd $parent

touch tots_summ.tsv

# Calculation for each quantitaion for the total per million reads
for i in $(ls -1 *.sf); do
tot=$(cat $i | sed '1d' | awk '{sum += $5/($3/1000)}END{print sum/1000000}')
nam=$(echo $i | sed 's/\.sf//g')
printf "${nam}\t${tot}\n" >> tots_summ.tsv
done

mv tots_summ.tsv ../../
```

* Moved all quantitation files to local drive

## Summing human to gene level

* Here we used tximport to read in the quantitation files
* Environment: These commands were ran in R 3.6.1. The packages loaded via library() function are the only ones used in below chunk. 
* Files: only file necessary is the gtf file for human annotation that can be downloaded via this link: (ftp://ftp.ensembl.org/pub/release-95/gtf/homo_sapiens/Homo_sapiens.GRCh38.95.gtf.gz). It is also downloaded by chunk 1. The other two files noted are created from chunks above.

```{r}
library(GenomicFeatures)
library(tximport)
library(data.table)
library(dplyr)
library(biomaRt)
library(ggplot2)

# Creating a transcript to gene level table
homodb<-makeTxDbFromGFF("/Users/OZIOLE/Desktop/projects/zoomap/data/gtf/Homo_sapiens.GRCh38.95.gtf.gz",format="gtf")

k<-keys(homodb,keytype="TXNAME")
tx2gene<-AnnotationDbi::select(homodb,k,"GENEID","TXNAME")

head(tx2gene)
colnames(tx2gene)<-c("tx","gid")

## Importing full length tpm
orig<-read.table("/root/tpm_genome_analysis/data/human_sample/theten.tsv", sep = '\t', header = TRUE, stringsAsFactors = FALSE)
orig$Name<-gsub("\\..*","_test",orig$Name)
small<-orig[,c("Name","TPM","NumReads")]
colnames(small)<-c("gene","orig_tpm","orig_raw")

## Restricting genes only to the ones that have transcripts represented in the test set
goi<-tx2gene %>% filter(tx %in% gsub("_test","",unique(small$gene))) %>% dplyr::select(gid)
txinterest<-tx2gene %>% filter(gid %in% goi[,1])

## Saving as file
#write.table(txinterest[,1],"/root/tpm_genome_analysis/data/human_sample/txinterest.txt", sep = "\n", col.names = FALSE, row.names = FALSE, quote = FALSE)

### reading in quant files
gfiles<-list.files("/root/tpm_genome_analysis/data/human_sample/quant_gen/", "*sf",full.names=TRUE)
gobj<-list()

### Cleaning up names to make them consistent
nam1<-gsub(".*\\/quant\\_gen\\/gen\\_","",gfiles)
nam2<-gsub(".sf","",nam1)


## Adding sample as column
size1<-gsub("itox000633\\_hs\\_", "", nam2)
size<-gsub("\\_.*", "", size1)

### Reading that list in
for(i in 1:length(gfiles)){
  gobj[[i]]<-read.table(gfiles[i],stringsAsFactors=FALSE,header=FALSE)
  gobj[[i]][,4]<-round(as.numeric(gobj[[i]][,4]))
  gobj[[i]][,6]<-as.numeric(size[i])
}

## Naming object
names(gobj)<-nam2

## rbind list
df<-rbindlist(gobj, use.names = FALSE, idcol = TRUE)
colnames(df)<-c("iter","tx","gl","egl","tpm","raw","size")

## replacing ending of gene names
gennam<-gsub("_test","",df$tx)
gennam2<-gsub('\\..*','',gennam)
df$tx<-gennam2

## merging txinterest
dat<-merge(df, txinterest, by = "tx")

## loading the total list
tots<-read.table("/root/tpm_genome_analysis/data/human_sample/tots_summ.tsv", header = FALSE, stringsAsFactors = FALSE)
colnames(tots)<-c("iter","tot")

# Get tots
dat.f<-merge(dat, tots, by = "iter")

# Calc tpm per gene
## Summing data to gene level
gendat<-dat.f %>% 
  group_by(gid,iter,size,tot) %>% 
  summarize(gene_tpm = sum(tpm))

# Ordering genes
gendat$gid<-factor(gendat$gid,levels=c("ENSG00000091704","ENSG00000168928","ENSG00000010438","ENSG00000198763","ENSG00000254772",
                                   "ENSG00000142676","ENSG00000138161","ENSG00000140688","ENSG00000154556","ENSG00000198561"))

## plotting - Not part of manuscript anymore
jpeg("/root/tpm_genome_analysis/data/human_sample/fig2b.jpeg", width = 2400, height = 1000, unit = "px")
ggplot(gendat,
       aes(x = tot, y = log10(gene_tpm), color = size))+
  geom_jitter()+
  ylim(c(-1,6))+
  facet_wrap(. ~ gid, scales = "free") +
  theme_classic()+
  xlab("Summed per million value")+
  ylab("log10(tpm) value")+
  scale_color_gradient(name = "Subgenome\nsize(genes)", low="steelblue", high='firebrick2', guide = guide_colorbar(barwidth = 4, barheight = 15))+
  theme(strip.text = element_blank(),
        axis.text = element_text(size = 40),
        axis.title.y = element_text(margin=margin(t=0,b=0,r=20,l=0)),
        axis.title = element_text(size = 50),
        legend.text = element_text(size = 40),
        legend.title = element_text(size = 50))
dev.off()

## Relaxed fig2b - Not part of manuscript anymore
jpeg("/root/tpm_genome_analysis/data/human_sample/fig2b_relaxed.jpeg", width = 2400, height = 1200, unit = "px")
ggplot(gendat,
       aes(x = tot, y = log10(gene_tpm), color = size))+
  geom_jitter()+
#  ylim(c(-1,6))+
  facet_wrap(. ~ gid, scales = "free") +
  theme_classic()+
  xlab("Summed per million value")+
  ylab("log10(tpm) value")+
  scale_color_gradient(name = "Subgenome\nsize(genes)", low="steelblue", high='firebrick2', guide = guide_colorbar(barwidth = 4, barheight = 15))+
  theme(strip.text = element_blank(),
        axis.text = element_text(size = 40),
        axis.title.y = element_text(margin=margin(t=0,b=0,r=20,l=0)),
        axis.title = element_text(size = 50),
        legend.text = element_text(size = 40),
        legend.title = element_text(size = 50))
dev.off()

# Bringing in full sample's gene level tpm
orig.file<-list.files("/root/tpm_genome_analysis/data/human_sample/", "*sf",full.names=TRUE)
orig.txi<-tximport(orig.file, type = "salmon", tx2gene=tx2gene, ignoreTxVersion = TRUE)

## Taking out the tpm values
orig.full<-orig.txi$abundance
orig.dt<-setDT(as.data.frame(orig.full), keep.rownames = TRUE)[]
colnames(orig.dt)<-c("gid","final.tpm")

orig.raw<-orig.txi$counts
orig.raw.dt<-setDT(as.data.frame(orig.raw), keep.rownames = TRUE)[]
colnames(orig.raw.dt)<-c("gid","final.raw")

## Merging these
orig<-merge(orig.dt,orig.raw.dt, by = "gid")

# Merging with gendat
fdt<-merge(gendat,orig, by = "gid")
fdt$logdiff<-log10(fdt$gene_tpm)-log10(fdt$final.tpm)

# Calculating median and CI
# Calculating error
fdt_quant<- fdt %>% 
  dplyr::group_by(gid,size) %>% 
  dplyr::summarize(low=quantile(logdiff, 0.1, na.rm = T),
            med=quantile(logdiff, 0.5, na.rm = T),
            hi=quantile(logdiff, 0.9, na.rm = T))

## Plotting - Not part of manuscript anymore
jpeg("/root/tpm_genome_analysis/data/human_sample/fig.S1a.jpeg", width = 2400, height = 1000, unit = 'px')
ggplot(fdt_quant,
       aes(x = ((size/228200)*100), fill = gid, color = gid))+
  geom_ribbon(aes(ymin = low, ymax = hi), alpha = 0.25, colour = NA) +
  geom_line(aes(y = med),lwd=3, alpha = 0.75) +
  scale_fill_brewer(palette = "Set3", name="transcript") +
  scale_color_brewer(palette = "Set3", name="transcript") +
  ylab("Log10(tpm) difference + 80% CI")+
  xlab("transcriptome size (% of full)")+
#  ylim(c(-0.75,1.8))+
  xlim(c(0,100))+
  theme_classic()+
  theme(legend.title = element_text(size=50),
        legend.text = element_text(size=40),
        axis.title = element_text(size=80),
        axis.title.y = element_text(size=60, margin = margin(t=0,r=45,b=0,l=0)),
        axis.text = element_text(size=60),
        legend.position = "none")
dev.off()

# Raw error calculation
## Summing data to gene level
gendat.raw<-dat.f %>% 
  group_by(gid,iter,size,tot) %>% 
  summarize(gene_raw = sum(raw))

# Raw error
fdt.raw<-merge(gendat.raw,orig, by = "gid")
fdt.raw$lograwdiff<-log10(fdt.raw$gene_raw)-log10(fdt.raw$final.raw)

fdt_raw_quant<- fdt.raw %>% 
  dplyr::group_by(gid,size) %>% 
  dplyr::summarize(low=quantile(lograwdiff, 0.1, na.rm = T),
            med=quantile(lograwdiff, 0.5, na.rm = T),
            hi=quantile(lograwdiff, 0.9, na.rm = T))

## Raw plot - Not part of manuscript anymore
jpeg("/root/tpm_genome_analysis/data/human_sample/fig.S1b.jpeg", width = 2600, height = 1000, unit = 'px')
ggplot(fdt_raw_quant,
       aes(x = ((size/228200)*100), fill = gid, color = gid))+
  geom_ribbon(aes(ymin = low, ymax = hi), alpha = 0.25, colour = NA) +
  geom_line(aes(y = med), lwd = 2, alpha = 0.75) +
  scale_fill_brewer(palette = "Set3") +
  scale_color_brewer(palette = "Set3") +
#  ylim(c(-0.75,1.2))+
  ylab("log10(raw reads) difference  + 80% CI")+
  xlab("transcriptome size (% of full)")+
#  facet_wrap(gene ~ .)+
  theme_classic()+
  theme_classic()+
  theme(legend.title = element_text(size=50),
        legend.text = element_text(size=40),
        axis.title = element_text(size=80),
        axis.title.y = element_text(size=60, margin = margin(t=0,r=45,b=0,l=0)),
        axis.text = element_text(size=60),
        legend.position = "none")
dev.off()
```

# All gene transcripts removed
## Selecting the transcripts belonging to all 10 genes
* Environment: These commands were ran in local R environment with th epackages loaded via library() as prerequisite. The only files necessary is the "theten.tsv" created in chunk 1 and the gtf annotation file from the chunk above.
* Files: Only files needed are the gtf file for human annotation (explained above), tsv file for human genes selected (created from chunk 2)

```{r}
library(dplyr)
library(biomaRt)
library(data.table)
library(GenomicFeatures)

# loading the 10 genes
df<-read.table("/root/tpm_genome_analysis/data/human_sample/theten.tsv", sep = '\t', header = TRUE, stringsAsFactors = FALSE)
ten<-gsub("[.].*","",df$Name)

## Finding genes that those transcripts belong to
# Creating a transcript to gene level table
homodb<-makeTxDbFromGFF("/Users/OZIOLE/Desktop/projects/zoomap/data/gtf/Homo_sapiens.GRCh38.95.gtf.gz",format="gtf")

k<-keys(homodb,keytype="TXNAME")
tx2gene<-AnnotationDbi::select(homodb,k,"GENEID","TXNAME")

head(tx2gene)
colnames(tx2gene)<-c("tx","gid")

ten.genes<-tx2gene %>% filter(tx %in% ten) %>% dplyr::select(gid)
ten.genes.transcripts<-tx2gene %>% filter(gid %in% ten.genes$gid) %>% dplyr::select(tx)

## Writing all transcripts into a table
write.table(ten.genes.transcripts$tx,"/root/tpm_genome_analysis/data/human_sample/thetengenes_tx.tsv", sep = '\t', row.names = FALSE, col.names = FALSE, quote = FALSE)

# Reading in transcripts
df<-read.table("/root/tpm_genome_analysis/data/human_sample/thetengenes_tx.tsv", sep = '\t', header = FALSE, stringsAsFactors = FALSE)

# Defining species
sp <-  "hsapiens"

# Establishing ensembl connection
gene_mart <- useMart(biomart = "ENSEMBL_MART_ENSEMBL",
                     dataset = paste0(sp,"_gene_ensembl"),
                     host    = "www.ensembl.org")

# Grabbing transcript sequence for all the transcripts
tseq <- getSequence(id = df,
                    type = "ensembl_transcript_id", 
                    seqType = "cdna", 
                    mart = gene_mart)

# Adding "_test" designation
tseq$ensembl_transcript_id<-gsub("$","_test",tseq$ensembl_transcript_id)

# Writing to a fasta file
exportFASTA(tseq, "/root/tpm_genome_analysis/data/human_sample/thetengenes.fa")
```

## Subsampling human genome
* First taking the sequences of the selected transcripts (from all 10 genes they represent) out of the ensembl transcriptome
* Subsampling into 99 different sizes (from 1-99% of original size based on number of transcripts included)
* Environment: These scripts were ran in LSF cluster. The software necessary is meme-5.0.5, which has been previously described above. In brief: (https://meme-suite.org/meme/meme-software/5.0.5/meme-5.0.5.tar.gz) and running ```tar -xvzf meme-5.0.5.tar.gz```

* Files: Transcript fasta created from chunk above; human genome downloaded from chunk 1.

```{bash}
mysub=/root/program/meme/libexec/meme-5.0.5/fasta-subsample
myhomo=/root/data/sequencing/genomes/human/homo_sapiens.fa
subhomo=/root/data/sequencing/genomes/human/nospike_tengenes_homo_sapiens.fa
myout=/root/size_genome/data/genomes_human_tengenes/
genes=/root/size_genome/data/genes_human/thetengenes.fa

# Grabbing sequences to remove into a variable
string=$(cat $genes | grep "^>" | sed 's/^>//g' | sed 's/\_test//g' | tr '\r\n' '\\|' | sed 's/^/\"/g' | sed 's/$/\"/g')

# Removing them from linearized fasta and re-printing
awk '{ if ((NR>1)&&($0~/^>/)) { printf("\n%s", $0); } else if (NR==1) { printf("%s", $0); } else { printf("\t%s", $0); } }' $myhomo | grep -v $string - | tr "\t" "\n" > ${subhomo}

# Now re-subset, but on the genome that doesn't have those 10 genes
for i in {001..099}; do
for j in {001..100}; do
k=$(echo 2282*$i | bc)
rand=$(echo $RANDOM)
bsub -q medium -app large -J "hs_${k}_${j}" -n 1,1 -M 8GB -R "span[hosts=1] rusage[mem=8GB]" -o "hs_${k}_${j}.err" -e "hs_${k}_${j}.err" "$mysub $subhomo $k -seed $rand | gzip > $myout/hs_${k}_${j}.fa.gz"
done
done
```

## Including test transcripts in all transcriptomes
* Environment: ran on commandline LSF cluster. No required software
* Files: All files necessary are generated from chunks above

```{bash}
parent=/root/size_genome/data/genomes_human_tengenes/
genes=/root/size_genome/data/genes_human/thetengenes.fa

cd $parent
for i in $(ls -1); do
    gzip -c $genes >> $parent/$i
done
```

## Indexing 9900 genomes
* Environment: This was run as a job on LSF cluster. The only software required is salmon (described above).
* Files: All files necessary are generated from chunks above (these are the fasta files, substted and re-spiked with the target transcripts)

```{bash}
parent=/root/size_genome/data/genomes_human_tengenes/
cd $parent

# Indexing
for i in $(ls -1); do
short=$(echo ${i} | sed 's/\.fa\.gz//g')
my_genome=${parent}/${i}
my_out=${parent}/${short}_index
my_salmon=/root/program/salmon-latest_linux_x86_64/bin/salmon
bsub -q medium -app large -J "${short}" -n 4,4 -M 32GB -R "span[hosts=1] rusage[mem=32GB]" -o "indexing.err" -e "indexing.err" \
"${my_salmon} index \
-t ${my_genome} \
-i ${my_out} \
--type quasi \
-k 31"
done
```

## Quantitation of human HPA sample to all transcriptomes
* Environment: This was run as a job on LSF cluster. The only software required is salmon (described above).
* Files: Fastq files are from sample described before and fasta files are the same as used for chunk above.

```{bash}
parent=/root/size_genome/data/genomes_human_tengenes/
cd $parent
sample=/root/size_genome/data/sample/itox000633
name=itox000633

for i in $(ls -1d *_index/); do
short=$(echo ${i} | sed 's/\_index.*//g' | sed 's/mf\_//g')
bsub -q medium -app large -J "${short}.maping" -n 4,4 -M 32GB -R "span[hosts=1] rusage[mem=32GB]" -o "${short}.mapping.err" -e "${short}.mapping.err" \
"/root/program/salmon-latest_linux_x86_64/bin/salmon quant \
-i ${parent}/${i} \
-p 4 \
--validateMappings \
-l IU \
-1 ${sample}_1.fq.gz \
-2 ${sample}_2.fq.gz \
-o ${name}_${short}.quant"
done

```

## Moving quant files into summary folder
* Environment: Commandline interface on LSF cluster. No software required.
* Files: Files used are products from above chunk.

```{bash}
parent=/root/size_genome/data/genomes_human_tengenes
cd $parent

mkdir summary

for i in $(ls -1d *quant); do
short=$(echo ${i} | sed 's/\.quant//g')
ln -s ${parent}/${i}/quant.sf ${parent}/summary/${short}.sf
done
```

## Reducing to test transcripts only
* Environment: Commandline interface on LSf cluster. No software required.
* Files: Files necessary are producst of chunk above.

```{bash}
parent=/root/size_genome/data/genomes_human_tengenes
cd $parent

# Making directory for sf files of only the genes of interest
cd summary
mkdir only_target

## Fasta containing those genes
genes=/root/size_genome/data/genes_human/thetengenes.fa

for i in $(ls -1 *.sf); do
cat $i | grep '\_test' > $parent/summary/only_target/sub_${i}
done

```

## Calculating total transcript per million value for each quantitaion
* Environment: Commandline bash, no software necessary
* Files: Quantitation files created from chunks above.

```{bash}
parent=/root/size_genome/data/genomes_human_tengenes/summary
cd $parent

touch tots_summ.tsv

for i in $(ls -1 *.sf); do
tot=$(cat $i | sed '1d' | awk '{sum += $5/($3/1000)}END{print sum/1000000}')
nam=$(echo $i | sed 's/\.sf//g')
printf "${nam}\t${tot}\n" >> tots_summ.tsv
done

mv tots_summ.tsv ../../
```

## Grabbing data for all transcripts from the 10 genes in initial quantitation
* Environment: Commandline bash.
* Files: The list of genes selected created above, full genome quant file (provided). 

```{r}
library(dplyr)
library(biomaRt)
library(data.table)


## Reading in transcripts
tengenes<-read.table("/root/tpm_genome_analysis/data/human_sample/thetengenes.tsv", sep = '\t', header=FALSE)

## Loading human samples
panc<-read.table("/root/tpm_genome_analysis/data/human_sample/quant.sf", header = TRUE, sep = '\t')
panc$Name<-gsub("[.].*","",panc$Name)

# Saving expression values
thetengenes<-panc %>% filter(panc$Name %in% tengenes$V1)
write.table(thetengenes,"/root/tpm_genome_analysis/data/human_sample/thetengenes_expr.tsv", sep = '\t', row.names = FALSE, col.names = TRUE, quote = FALSE)
```

## Loading human test transcripts
* Environment: Code ran in R environment with the list of used packages loaded through library() below
* Files: The subset quantitation files from chunks above. Human annotation gtf file described above.

```{r}
library(data.table)
library(ggplot2)
library(dplyr)
library(drc)
library(GenomicFeatures)
library(broom)

# Creating a list of files
gfiles<-list.files("/root/tpm_genome_analysis/data/human_sample/quant_tengenes_target/", pattern = "*sf", full.names = TRUE)
gobj<-list()

### Cleaning up names to make them consistent
nam1<-gsub(".*target\\/sub\\_","",gfiles)
nam2<-gsub(".sf","",nam1)


## Adding sample as column
size1<-gsub("itox000633\\_hs\\_", "", nam2)
size<-gsub("\\_.*", "", size1)

### Reading that list in
for(i in 1:length(gfiles)){
  gobj[[i]]<-read.table(gfiles[i],stringsAsFactors=FALSE,header=FALSE)
  gobj[[i]][,4]<-as.numeric(round(gobj[[i]][,4]))
  gobj[[i]][,6]<-as.numeric(size[i])
}

## Naming object
names(gobj)<-nam2

## rbind list
df<-rbindlist(gobj, use.names = FALSE, idcol = TRUE)
colnames(df)<-c("iter","gene","gl","egl","tpm","raw","size")
df$gene<-gsub("_test","", df$gene)

## Importing full length tpm
orig<-read.table("/root/tpm_genome_analysis/data/human_sample/thetengenes_expr.tsv", sep = '\t', header = TRUE, stringsAsFactors = FALSE)
orig$Name<-gsub("\\..*","_test",orig$Name)
small<-orig[,c("Name","TPM","NumReads")]
colnames(small)<-c("gene","orig_tpm","orig_raw")

# Removing transcripts with 0 tpm final value
nozero<-small %>% filter(orig_tpm != 0)

## Merging orig with new
df_full<-merge(df,nozero,by="gene")
df_full<-df_full %>% filter(tpm > 1)
df_full$logreltpm<-log10(df_full$tpm)-log10(df_full$orig_tpm)
df_full$logrelraw<-log10(df_full$raw)-log10(df_full$orig_raw)

# Calculating error
df_full_quant<- df_full %>% 
  dplyr::group_by(gene,size) %>% 
  dplyr::summarize(low=quantile(logreltpm, 0.1, na.rm = T),
            med=quantile(logreltpm, 0.5, na.rm = T),
            hi=quantile(logreltpm, 0.9, na.rm = T))

# Adding the names of genes here
homodb<-makeTxDbFromGFF("/Users/OZIOLE/Desktop/projects/zoomap/data/gtf/Homo_sapiens.GRCh38.95.gtf.gz",format="gtf")

k<-keys(homodb,keytype="TXNAME")
tx2gene<-AnnotationDbi::select(homodb,k,"GENEID","TXNAME")

head(tx2gene)
colnames(tx2gene)<-c("tx","gid")

df_plot<-merge(df_full_quant,tx2gene, by.x = "gene",by.y = "tx")

# Merging tx2gene to full data
df_gene<-merge(df, tx2gene, by.x = "gene", by.y = "tx") %>% dplyr::rename(tid = gene)

## Plotting
jpeg("/root/tpm_genome_analysis/data/human_sample/thetengenes_fig1a.jpeg", width = 2400, height = 1000, unit = 'px')
ggplot(df_plot,
       aes(x = ((size/228200)*100), fill = gene, color = gid))+
  geom_ribbon(aes(ymin = low, ymax = hi), alpha = 0.25, colour = NA) +
  geom_line(aes(y = med),lwd=2, alpha = 0.5) +
  scale_fill_brewer(palette = "Set3", name="transcript") +
  scale_color_brewer(palette = "Set3", name="transcript") +
  ylab("Log10(tpm) difference + 80% CI")+
  xlab("transcriptome size (% of full)")+
#  ylim(c(-0.5,4.5))+
  xlim(c(0,100))+
  geom_hline(yintercept = 0)+
#  facet_wrap(gene ~ .)+
  theme_classic()+
  theme(legend.title = element_text(size=50),
        legend.text = element_text(size=40),
        axis.title = element_text(size=80),
        axis.title.y = element_text(size=60, margin = margin(t=0,r=45,b=0,l=0)),
        axis.text = element_text(size=60),
        legend.position = "none")
dev.off()

## Plotting with lines representing pre-clinical species
jpeg("/root/tpm_genome_analysis/data/human_sample/thetengenes_fig1a_pc.jpeg", width = 2400, height = 1000, unit = 'px')
ggplot(df_plot,
       aes(x = ((size/228200)*100), fill = gene, color = gid))+
#  geom_ribbon(aes(ymin = low, ymax = hi), alpha = 0.25, colour = NA) +
  geom_line(aes(y = med),lwd=2, alpha = 0.75) +
  scale_fill_brewer(palette = "Set3", name="transcript") +
  scale_color_brewer(palette = "Set3", name="transcript") +
  ylab("Log10(tpm) difference + 80% CI")+
  xlab("transcriptome size (% of full)")+
#  ylim(c(-0.75,1.8))+
  xlim(c(0,100))+
  geom_hline(yintercept = 0)+
  geom_vline(xintercept = c(18.7, 19.7, 26.1,68))+
  theme_classic()+
  theme(legend.title = element_text(size=50),
        legend.text = element_text(size=40),
        axis.title = element_text(size=80),
        axis.title.y = element_text(size=60, margin = margin(t=0,r=45,b=0,l=0)),
        axis.text = element_text(size=60),
        legend.position = "none")
dev.off()

# Raw error
df_raw_quant<- df_full %>% 
  dplyr::group_by(gene,size) %>% 
  dplyr::summarize(low=quantile(logrelraw, 0.1, na.rm = T),
            med=quantile(logrelraw, 0.5, na.rm = T),
            hi=quantile(logrelraw, 0.9, na.rm = T))
#Merge with gene names
df_raw_plot<-merge(df_raw_quant,tx2gene, by.x = "gene",by.y = "tx")

## Raw plot
jpeg("/root/tpm_genome_analysis/data/human_sample/thetengenes_fig1b.jpeg", width = 2600, height = 1000, unit = 'px')
ggplot(df_raw_plot,
       aes(x = ((size/228200)*100), fill = gene, color = gid))+
#  geom_ribbon(aes(ymin = low, ymax = hi), alpha = 0.25, colour = NA) +
  geom_line(aes(y = med), lwd = 2, alpha = 0.75) +
  scale_fill_brewer(palette = "Set3") +
  scale_color_brewer(palette = "Set3") +
#  ylim(c(-0.75,1.2))+
  geom_hline(yintercept = 0)+
  ylab("log10(raw reads) difference  + 80% CI")+
  xlab("transcriptome size (% of full)")+
#  facet_wrap(gene ~ .)+
  theme_classic()+
  theme_classic()+
  theme(legend.title = element_text(size=50),
        legend.text = element_text(size=40),
        axis.title = element_text(size=80),
        axis.title.y = element_text(size=60, margin = margin(t=0,r=45,b=0,l=0)),
        axis.text = element_text(size=60),
        legend.position = "none")
dev.off()

# Looking at these at the gene level

## Summing small to gene level
small_gene<-merge(small,tx2gene, by.x = "gene",by.y = "tx")
small_gene$gene<-NULL

small.gid<-small_gene %>% group_by(gid) %>% 
  summarize(orig_tpm = sum(orig_tpm),
            orig_raw = sum(orig_raw))

## Summing experimental values to gene
df_gene<-merge(df,tx2gene, by.x = "gene",by.y = "tx")

df.gid<-df_gene %>% 
  group_by(gid,iter) %>% 
  summarize(tpm = sum(tpm),
            raw = sum(raw),
            size = median(size))

## Merging the two/calculating
df.full<-merge(df.gid, small.gid, by = "gid")
df.full$logreltpm<-log10(df.full$tpm)-log10(df.full$orig_tpm)
df.full$logrelraw<-log10(df.full$raw)-log10(df.full$orig_raw)

# Statistical test for difference from 0
df.test<-df.full %>%
  dplyr::select(gid, size, logreltpm) %>% 
  group_by(gid,size) %>% 
  arrange(size,gid) %>% 
  filter(size != 225918) %>% 
  summarise(pval = t.test(logreltpm)$p.value)

ggplot(df.test,
       aes(x = ((size/228200)*100), y = -log10(pval), color = gid))+
  geom_line()+
  geom_hline(yintercept = 5)+
  xlab("Percent of full transcriptome")

saveRDS(df.full, "C:/Users/OZIOLE/Desktop/projects/tpm_genome_analysis/data/human_sample/theten_relquant.rds")
saveRDS(df.test, "C:/Users/OZIOLE/Desktop/projects/tpm_genome_analysis/data/human_sample/statistics_theten.rds")

## KW with Dunn's post hoc
df.test2<-df.full %>%
  dplyr::select(size, logreltpm) %>%
  group_by(size) %>%
  arrange(!size)
 

df.test2$size = factor (df.test2$size)

 

kruskal.test (logreltpm ~ size, data = df.test2)
test.res = dunn.test::dunn.test (df.test2$logreltpm, df.test2$size, method = "bh")
indeces = c (grep (pattern = " - 225918$", x = test.res$comparisons),
             grep (pattern = "^225918 - ", x = test.res$comparisons))

res = data.frame (comparison = test.res$comparisons[indeces], 
                  padj = test.res$P.adjusted[indeces])
res$size1 = unlist (lapply (res$comparison, 
                            FUN = function (x) return (as.numeric (unlist (str_split (x, " - "))[1]))
                            ))
res$size2 = unlist (lapply (res$comparison, 
                            FUN = function (x) return (as.numeric (unlist (str_split (x, " - "))[2]))
))

 

res$subgenome = apply (cbind (res$size1, res$size2), 1, 
                       FUN = function (x) return (min (x) / 2282))
 
ggplot(res, aes(x = subgenome, y = padj))+
  geom_line()+
  geom_hline(yintercept = 0.05, col = "blue") +
  scale_x_continuous (breaks = seq (0, 98, 5)) +
  theme_light (base_size = 16)

# Calculating error
df.quant<- df.full %>% 
  dplyr::group_by(gid,size) %>% 
  dplyr::summarize(low=quantile(logreltpm, 0.1, na.rm = T),
            med=quantile(logreltpm, 0.5, na.rm = T),
            hi=quantile(logreltpm, 0.9, na.rm = T))

## Plotting
jpeg("/root/tpm_genome_analysis/data/human_sample/gid_fig1a.jpeg", width = 2400, height = 1000, unit = 'px')
ggplot(df.quant,
       aes(x = ((size/228200)*100), fill = gid, color = gid))+
  geom_ribbon(aes(ymin = low, ymax = hi), alpha = 0.25, colour = NA) +
  geom_line(aes(y = med),lwd=2, alpha = 0.5) +
  scale_fill_brewer(palette = "Set3", name="transcript") +
  scale_color_brewer(palette = "Set3", name="transcript") +
  ylab("Log10(tpm) difference + 80% CI")+
  xlab("transcriptome size (% of full)")+
#  ylim(c(-0.5,4.5))+
  xlim(c(0,100))+
  geom_hline(yintercept = 0)+
#  facet_wrap(gene ~ .)+
  theme_classic()+
  theme(legend.title = element_text(size=50),
        legend.text = element_text(size=40),
        axis.title = element_text(size=80),
        axis.title.y = element_text(size=60, margin = margin(t=0,r=45,b=0,l=0)),
        axis.text = element_text(size=60),
        legend.position = "none")
dev.off()

# Raw error - gene level
df.raw<- df.full %>% 
  dplyr::group_by(gid,size) %>% 
  dplyr::summarize(low=quantile(logrelraw, 0.1, na.rm = T),
            med=quantile(logrelraw, 0.5, na.rm = T),
            hi=quantile(logrelraw, 0.9, na.rm = T))

## Raw plot
jpeg("/root/tpm_genome_analysis/data/human_sample/gid_fig1b.jpeg", width = 2400, height = 1000, unit = 'px')
ggplot(df.raw,
       aes(x = ((size/228200)*100), fill = gid, color = gid))+
  geom_ribbon(aes(ymin = low, ymax = hi), alpha = 0.25, colour = NA) +
  geom_line(aes(y = med), lwd = 2, alpha = 0.75) +
  scale_fill_brewer(palette = "Set3") +
  scale_color_brewer(palette = "Set3") +
#  ylim(c(-0.75,1.2))+
  geom_hline(yintercept = 0)+
  ylab("log10(raw reads) difference  + 80% CI")+
  xlab("transcriptome size (% of full)")+
#  facet_wrap(gene ~ .)+
  theme_classic()+
  theme_classic()+
  theme(legend.title = element_text(size=50),
        legend.text = element_text(size=40),
        axis.title = element_text(size=80),
        axis.title.y = element_text(size=60, margin = margin(t=0,r=45,b=0,l=0)),
        axis.text = element_text(size=60),
        legend.position = "none")
dev.off()


#################################################################
### Looking at tots
## loading the total list
tots<-read.table("/root/tpm_genome_analysis/data/human_sample/tots_summ.tsv", header = FALSE, stringsAsFactors = FALSE)
colnames(tots)<-c("iter","tot")

## Merging to df
dat<-merge(df.full,tots,by = "iter")

## Plotting

jpeg("/root/tpm_genome_analysis/data/human_sample/gid_fig2a.jpeg", width = 2000, height = 1400, unit = "px")
ggplot(dat,
       aes(x = tot, y = log10(tpm), color = size))+
  geom_jitter()+
  ylim(c(-1,6))+
  facet_wrap(. ~ gid, scales = "free") +
  theme_classic()+
  xlab("Summed per million value")+
  ylab("log10(tpm) value")+
  scale_color_gradient(name = "Subgenome\nsize(genes)", low="steelblue", high='firebrick2', guide = guide_colorbar(barwidth = 4, barheight = 15))+
  theme(strip.text = element_blank(),
        axis.text = element_text(size = 40),
        axis.title.y = element_text(margin=margin(t=0,b=0,r=20,l=0)),
        axis.title = element_text(size = 50),
        legend.text = element_text(size = 40),
        legend.title = element_text(size = 50))
dev.off()

jpeg("/root/tpm_genome_analysis/data/human_sample/relaxed_tpm_vs_tots.jpeg", width = 2400, height = 1200, unit = "px")
ggplot(dat,
       aes(x = tot, y = log10(tpm), color = size))+
  geom_jitter()+
#  ylim(c(0,6))+
  facet_wrap(. ~ gid, scales = "free") +
  theme_classic()+
  xlab("Summed per million value")+
  ylab("log10(tpm) value")+
  scale_color_gradient(name = "Subgenome\nsize(genes)", low="steelblue", high='firebrick2', guide = guide_colorbar(barwidth = 4, barheight = 15))+
  theme(strip.text = element_blank(),
        axis.text = element_text(size = 40),
        axis.title.y = element_text(margin=margin(t=0,b=0,r=20,l=0)),
        axis.title = element_text(size = 50),
        legend.text = element_text(size = 40),
        legend.title = element_text(size = 50))
dev.off()
```

# Paralogs removed
## Removing all paralogs to explore effect
* Environment: R with packages used loaded via library().
* Files: Human gtf annotation file (described above). Table of selected genes from chunk 2. 

```{r}
library(GenomicFeatures)
library(tximport)
library(RMariaDB)
library(data.table)
library(dplyr)
library(RMySQL)

# Creating a transcript to gene level table
homodb<-makeTxDbFromGFF("/Users/OZIOLE/Desktop/projects/zoomap/data/gtf/Homo_sapiens.GRCh38.95.gtf.gz",format="gtf")

k<-keys(homodb,keytype="TXNAME")
tx2gene<-AnnotationDbi::select(homodb,k,"GENEID","TXNAME")

head(tx2gene)
colnames(tx2gene)<-c("tx","gid")

## Importing full length tpm
orig<-read.table("/root/tpm_genome_analysis/data/human_sample/theten.tsv", sep = '\t', header = TRUE, stringsAsFactors = FALSE)
orig$Name<-gsub("\\..*","_test",orig$Name)
small<-orig[,c("Name","TPM","NumReads")]
colnames(small)<-c("gene","orig_tpm","orig_raw")

## Restricting genes only to the ones that have transcripts represented in the test set
goi<-tx2gene %>% filter(tx %in% gsub("_test","",unique(small$gene))) %>% dplyr::select(gid)
txinterest<-tx2gene %>% filter(gid %in% goi[,1])

options(useFancyQuotes = FALSE)
genes<-paste0(sQuote(unique(goi$gid)),collapse = ",")

# Setup for marts
listMarts()
ensembl    <- useMart("ENSEMBL_MART_ENSEMBL", host = "www.ensembl.org")
ensembl_ds <- as.data.table(listDatasets(ensembl))

species <- c("hsapiens",
             "mfascicularis",
             "cfamiliaris",
             "rnorvegicus",
             "mmusculus")

spids <- c(9606,9541,9615,10116,10090)
names(spids) <- species

# Grabbing paralogs
hgid <- getBM(attributes = "ensembl_gene_id",
              filters    = "with_hsapiens_paralog",
              values     = TRUE,
              mart       = human)$ensembl_gene_id

para <- getBM(attributes = para.attr,
              filters    = "ensembl_gene_id",
              values     = hgid,
              mart       = human)

####################################################################
### DISRUPTIVE CODE THAT ATTEMPTS TO SOLVE PARALOG VERSION ISSUE
####################################################################
human93 <- useMart(biomart = "ENSEMBL_MART_ENSEMBL",
                   dataset = "hsapiens_gene_ensembl",
                   host    = "jul2018.archive.ensembl.org")

hgid93 <- getBM(attributes = "ensembl_gene_id",
                filters    = "with_hsapiens_paralog",
                values     = TRUE,
                mart       = human93)$ensembl_gene_id

para93 <- getBM(attributes = para.attr,
                filters    = "ensembl_gene_id",
                values     = hgid93,
                mart       = human93)
para93 <- as.data.table(para93)[ , species := "hsapiens"]
setnames(para93, gsub("hsapiens_paralog_","", names(para93)))
setnames(para93, gsub("paralogy_","", names(para93)))
setnames(para93, gsub("orthology_","", names(para93)))
setnames(para93,
         c("ensembl_gene_id", "ensembl_gene", "associated_gene_name"),
         c("ensembl_gene_id_human", "ensembl_gene_id_homolog", "gene_name"))
para93[ , spid := 9606]
para93[species=="hsapiens", homolog_class := "paralog"]
para93[ , homolog_match_type := ifelse(grepl("P", ensembl_peptide), "protein", "transcript")]

para93 <- para93[ , list(ensembl_gene_id_human,
                         canonical_transcript_protein_id_human = canonical_transcript_protein,
                         ensembl_gene_id_homolog,
                         canonical_transcript_protein_id_homolog = ensembl_peptide,
                         homolog_match_type,
                         spid,
                         homolog_class,
                         type,
                         subtype,
                         perc_identity_homolog_to_human = perc_id,
                         perc_identity_human_to_homolog = perc_id_r1,
                         goc_score = NA,
                         wga_coverage = NA,
                         dn = NA,
                         ds = NA,
                         confidence = NA
)]
para93[ , source := 'ensembl93']
para93[ , key := paste0(ensembl_gene_id_human,"|",ensembl_gene_id_homolog)]

para94 <- as.data.table(dbGetQuery(zoomapdb,
                                   "SELECT * FROM homolog WHERE homolog_class ='paralog';"))
para94[ , source := 'ensembl94']
para94[ , key := paste0(ensembl_gene_id_human,"|",ensembl_gene_id_homolog)]

para <- rbindlist(list(para94, para93[!key %in% para94$key]))

gene <- as.data.table(dbGetQuery(zoomapdb,
                                 "SELECT * FROM gene WHERE spid = 9606;"))

para <- para[ensembl_gene_id_human %in% gene$ensembl_gene_id &
               ensembl_gene_id_homolog %in% gene$ensembl_gene_id]

para <- para[ , list(ensembl_gene_id_human,
                     canonical_transcript_protein_id_human,
                     ensembl_gene_id_homolog,
                     canonical_transcript_protein_id_homolog,
                     homolog_match_type,
                     spid,
                     homolog_class,
                     type,
                     subtype,
                     perc_identity_homolog_to_human,
                     perc_identity_human_to_homolog,
                     goc_score,
                     wga_coverage,
                     dn,
                     ds,
                     confidence)]

##commented to prevent accidental running
#dbSendQuery(zoomapdb, "DELETE FROM homolog WHERE homolog_class = 'paralog';")
#dbWriteTable(conn  = zoomapdb,
#             name  = "homolog",
#             value = para,
#             row.names = FALSE,
#             overwrite = FALSE,
#             append = TRUE)
####################################################################
####################################################################


para <- as.data.table(para)[ , species := "hsapiens"]
setnames(para, gsub("hsapiens_paralog_","", names(para)))
setnames(ortholog, gsub("homolog_","", names(ortholog)))
setnames(para, gsub("paralogy_","", names(para)))
setnames(ortholog, gsub("orthology_","", names(ortholog)))
setnames(para, gsub("orthology_","", names(para)))

homolog <- rbindlist(list(ortholog, para), use.names = TRUE, fill = TRUE)
homolog[species=="hsapiens", homolog_class := "paralog"]
homolog[species!="hsapiens", homolog_class := "ortholog"]

setnames(homolog,
         c("ensembl_gene_id", "ensembl_gene", "associated_gene_name"),
         c("ensembl_gene_id_human", "ensembl_gene_id_homolog", "gene_name"))
homolog[ , spid := spids[match(homolog$species, names(spids))]]
homolog[ , homolog_match_type := ifelse(grepl("P", ensembl_peptide), "protein", "transcript")]

homolog <- homolog[ , list(ensembl_gene_id_human,
                           canonical_transcript_protein_id_human = canonical_transcript_protein,
                           ensembl_gene_id_homolog,
                           canonical_transcript_protein_id_homolog = ensembl_peptide,
                           homolog_match_type,
                           spid,
                           homolog_class,
                           type,
                           subtype,
                           perc_identity_homolog_to_human = perc_id,
                           perc_identity_human_to_homolog = perc_id_r1,
                           goc_score,
                           wga_coverage,
                           dn,
                           ds,
                           confidence
)]

homolog2<-homolg[egid == genes, etid]

# Select transcripts that are part of those genes

para.transcripts<-tx2gene %>% filter(gid %in% homolog2$egid_human) %>% dplyr::select(tx)

## Writing paralogs into a table
write.table(para.transcripts$tx,"/root/tpm_genome_analysis/data/human_sample/homologs.txt", sep = '\t', row.names = FALSE, col.names = FALSE, quote = FALSE)
```

## Subsampling from nospike
* Environment: Commandline bash environment. The meme-5.0.5 software is necessary (described above).
* Files: The only files necessary are the genome with ten genes removed (created above) and the homolog list, created directly above.

```{bash}
mysub=/root/program/meme/libexec/meme-5.0.5/fasta-subsample
myhomo=/root/data/sequencing/genomes/human/nospike_tengenes_homo_sapiens.fa
subhomo=/root/data/sequencing/genomes/human/nospike_nopara_tengenes_homo_sapiens.fa
myout=/root/size_genome/data/genomes_human_nopara/
genes=/root/size_genome/data/genes_human/homologs.txt

# Grabbing sequences to remove into a variable
string=$(cat $genes |  tr '\r\n' '\\|' | sed 's/^/\"/g' | sed 's/$/\"/g')

# Removing them from linearized fasta and re-printing
awk '{ if ((NR>1)&&($0~/^>/)) { printf("\n%s", $0); } else if (NR==1) { printf("%s", $0); } else { printf("\t%s", $0); } }' $myhomo | grep -v $string - | tr "\t" "\n" > ${subhomo}

# Now re-subset, but on the genome that doesn't have those 10 genes or their paralogs
for i in {001..099}; do
for j in {001..100}; do
k=$(echo 2282*$i | bc)
rand=$(echo $RANDOM)
bsub -q medium -app large -J "hs_${k}_${j}" -n 1,1 -M 8GB -R "span[hosts=1] rusage[mem=8GB]" -o "hs_${k}_${j}.err" -e "hs_${k}_${j}.err" "$mysub $subhomo $k -seed $rand | gzip > $myout/hs_${k}_${j}.fa.gz"
done
done
```

## Including genes in nopara transcriptomes
* Environment: Commandline bash
* Files: The fasta file of the 10 selected genes (created above).

```{bash}
parent=/root/size_genome/data/genomes_human_nopara/
genes=/root/size_genome/data/genes_human/thetengenes.fa

cd $parent
for i in $(ls -1); do
    gzip -c $genes >> $parent/$i
done
```

## Indexing 9900 nopara genomes
* Environment: Software necessary is salmon (described above). Submitted as a job on LSF linux cluster.
* Files: The fasta files (paralogs removed, ten genes re-spiked in) created directly above.

```{bash}
parent=/root/size_genome/data/genomes_human_nopara/
cd $parent

# Indexing
for i in $(ls -1); do
short=$(echo ${i} | sed 's/\.fa\.gz//g')
my_genome=${parent}/${i}
my_out=${parent}/${short}_index
my_salmon=/root/program/salmon-latest_linux_x86_64/bin/salmon
bsub -q medium -app large -J "${short}" -n 4,4 -M 4GB -R "span[hosts=1] rusage[mem=4GB]" -o "indexing.err" -e "indexing.err" \
"${my_salmon} index \
-t ${my_genome} \
-i ${my_out} \
--type quasi \
-k 31"
done
```

## Submitting mapping to nopara transcriptomes
* Environment: Software necessary is salmon (described above).
* Files: Fastq files of sample (described above) and fasta files created directly above.

```{bash}
parent=/root/size_genome/data/genomes_human_nopara/
cd $parent
sample=/root/size_genome/data/sample/itox000633
name=itox000633

for i in $(ls -1d *_index/); do
short=$(echo ${i} | sed 's/\_index.*//g')
bsub -q medium -app large -J "${short}.maping" -n 4,4 -M 32GB -R "span[hosts=1] rusage[mem=32GB]" -o "${short}.mapping.err" -e "${short}.mapping.err" \
"/root/program/salmon-latest_linux_x86_64/bin/salmon quant \
-i ${parent}/${i} \
-p 4 \
--validateMappings \
-l IU \
-1 ${sample}_1.fq.gz \
-2 ${sample}_2.fq.gz \
-o ${name}_${short}.quant"
done
```

## Moving nopara and calculating tpmtot
* Environment: Commandline bash.
* Files: Quantitation files from command directly above.

```{bash}
parent=/root/size_genome/data/genomes_human_nopara/
cd $parent

mkdir summary
for i in $(ls -1d *.quant); do
name=$(echo $i | sed 's/\.quant//g')
ln -s $parent/$i/quant.sf $parent/summary/${name}.sf
done

# Making directory for sf files of only the genes of interest
cd $parent/summary
mkdir only_target

for i in $(ls -1 *.sf); do
cat $i | grep '\_test' > $parent/summary/only_target/sub_${i}
done

# Calculating tots
cd $parent/summary

touch tots_summ_nopara.tsv
for i in $(ls -1 *.sf); do
tot=$(cat $i | sed '1d' | awk '{sum += $5/($3/1000)}END{print sum/1000000}')
nam=$(echo $i | sed 's/\.sf//g')
printf "${nam}\t${tot}\n" >> tots_summ.tsv
done

cp tots_summ.tsv ../../tots_summ_nopara.tsv
```

## Exploring paralog influence
* Environment: Local R with packages needed, loaded via library() function.
* Files: Human genome annotation (described above); quantitation files created from command above.

```{r}
library(GenomicFeatures)
library(data.table)
library(dplyr)
library(biomaRt)
library(ggplot2)
library(ggjoy)
library(hrbrthemes)

# Creating a transcript to gene level table
homodb<-makeTxDbFromGFF("/Users/OZIOLE/Desktop/projects/zoomap/data/gtf/Homo_sapiens.GRCh38.95.gtf.gz",format="gtf")

k<-keys(homodb,keytype="TXNAME")
tx2gene<-AnnotationDbi::select(homodb,k,"GENEID","TXNAME")

head(tx2gene)
colnames(tx2gene)<-c("tx","gid")

## Importing full length tpm
orig<-read.table("/root/tpm_genome_analysis/data/human_sample/thetengenes_expr.tsv", sep = '\t', header = TRUE, stringsAsFactors = FALSE)
orig$Name<-gsub("\\..*","_test",orig$Name)
small<-orig[,c("Name","TPM","NumReads")]
colnames(small)<-c("gene","orig_tpm","orig_raw")

## Restricting genes only to the ones that have transcripts represented in the test set
goi<-tx2gene %>% filter(tx %in% gsub("_test","",unique(small$gene))) %>% dplyr::select(gid)
txinterest<-tx2gene %>% filter(gid %in% goi[,1])

## Saving as file
#write.table(txinterest[,1],"/root/tpm_genome_analysis/data/human_sample/txinterest.txt", sep = "\n", col.names = FALSE, row.names = FALSE, quote = FALSE)

### reading in quant files
gfiles<-list.files("/root/tpm_genome_analysis/data/human_sample/quant_nopara_tengenes/", "*sf",full.names=TRUE)
gobj<-list()

### Cleaning up names to ake them consistent
nam1<-gsub(".*tengenes\\/sub\\_","",gfiles)
nam2<-gsub(".sf","",nam1)


## Adding sample as column
size1<-gsub("itox000633\\_hs\\_", "", nam2)
size<-gsub("\\_.*", "", size1)

### Reading that list in
for(i in 1:length(gfiles)){
  gobj[[i]]<-read.table(gfiles[i],stringsAsFactors=FALSE,header=FALSE)
  gobj[[i]][,4]<-round(as.numeric(gobj[[i]][,4]))
  gobj[[i]][,6]<-as.numeric(size[i])
}

## Naming object
names(gobj)<-nam2

## rbind list
df<-rbindlist(gobj, use.names = FALSE, idcol = TRUE)
colnames(df)<-c("iter","tx","gl","egl","tpm","raw","size")

## replacing ending of gene names
gennam<-gsub("_test","",df$tx)
gennam2<-gsub('\\..*','',gennam)
df$tx<-gennam2

# Adding the names of genes here
homodb<-makeTxDbFromGFF("/Users/OZIOLE/Desktop/projects/zoomap/data/gtf/Homo_sapiens.GRCh38.95.gtf.gz",format="gtf")

k<-keys(homodb,keytype="TXNAME")
tx2gene<-AnnotationDbi::select(homodb,k,"GENEID","TXNAME")

head(tx2gene)
colnames(tx2gene)<-c("tx","gid")

df_plot<-merge(df_full_quant,tx2gene, by.x = "gene",by.y = "tx")

# Looking at these at the gene level

## Summing small to gene level
small_gene<-merge(small,tx2gene, by.x = "gene",by.y = "tx")
small_gene$gene<-NULL

small.gid<-small_gene %>% group_by(gid) %>% 
  summarize(orig_tpm = sum(orig_tpm),
            orig_raw = sum(orig_raw))

## Summing experimental values to gene
df_gene<-merge(df,tx2gene, by.x = "tx",by.y = "tx")

df.gid<-df_gene %>% 
  group_by(gid,iter) %>% 
  summarize(tpm = sum(tpm),
            raw = sum(raw),
            size = median(size))

## Merging the two/calculating
df.full<-merge(df.gid, small.gid, by = "gid")
df.full$logreltpm<-log10(df.full$tpm)-log10(df.full$orig_tpm)
df.full$logrelraw<-log10(df.full$raw)-log10(df.full$orig_raw)

# Calculating error
df.quant<- df.full %>% 
  dplyr::group_by(gid,size) %>% 
  dplyr::summarize(low=quantile(logreltpm, 0.1, na.rm = T),
            med=quantile(logreltpm, 0.5, na.rm = T),
            hi=quantile(logreltpm, 0.9, na.rm = T))

## Plotting
jpeg("/root/tpm_genome_analysis/data/human_sample/gid_figS2a.jpeg", width = 2400, height = 1000, unit = 'px')
ggplot(df.quant,
       aes(x = ((size/228200)*100), fill = gid, color = gid))+
  geom_ribbon(aes(ymin = low, ymax = hi), alpha = 0.25, colour = NA) +
  geom_line(aes(y = med),lwd=2, alpha = 0.5) +
  scale_fill_brewer(palette = "Set3", name="transcript") +
  scale_color_brewer(palette = "Set3", name="transcript") +
  ylab("Log10(tpm) difference + 80% CI")+
  xlab("transcriptome size (% of full)")+
#  ylim(c(-0.5,4.5))+
  xlim(c(0,100))+
  geom_hline(yintercept = 0)+
#  facet_wrap(gene ~ .)+
  theme_classic()+
  theme(legend.title = element_text(size=50),
        legend.text = element_text(size=40),
        axis.title = element_text(size=80),
        axis.title.y = element_text(size=60, margin = margin(t=0,r=45,b=0,l=0)),
        axis.text = element_text(size=60),
        legend.position = "none")
dev.off()

# Raw error - gene level
df.raw<- df.full %>% 
  dplyr::group_by(gid,size) %>% 
  dplyr::summarize(low=quantile(logrelraw, 0.1, na.rm = T),
            med=quantile(logrelraw, 0.5, na.rm = T),
            hi=quantile(logrelraw, 0.9, na.rm = T))

## Raw plot
jpeg("/root/tpm_genome_analysis/data/human_sample/gid_figS2b.jpeg", width = 2400, height = 1000, unit = 'px')
ggplot(df.raw,
       aes(x = ((size/228200)*100), fill = gid, color = gid))+
  geom_ribbon(aes(ymin = low, ymax = hi), alpha = 0.25, colour = NA) +
  geom_line(aes(y = med), lwd = 2, alpha = 0.75) +
  scale_fill_brewer(palette = "Set3") +
  scale_color_brewer(palette = "Set3") +
#  ylim(c(-0.75,1.2))+
  geom_hline(yintercept = 0)+
  ylab("log10(raw reads) difference  + 80% CI")+
  xlab("transcriptome size (% of full)")+
#  facet_wrap(gene ~ .)+
  theme_classic()+
  theme_classic()+
  theme(legend.title = element_text(size=50),
        legend.text = element_text(size=40),
        axis.title = element_text(size=80),
        axis.title.y = element_text(size=60, margin = margin(t=0,r=45,b=0,l=0)),
        axis.text = element_text(size=60),
        legend.position = "none")
dev.off()

# Loading tots
tots<-read.table("/root/tpm_genome_analysis/data/human_sample/tots_summ_nopara.tsv", header = FALSE, stringsAsFactors = FALSE)
colnames(tots)<-c("iter","tot")

# Get tots
dat.f<-merge(dat, tots, by = "iter")

## Calc tpm per gene
## Summing data to gene level
gendat<-dat.f %>% 
  group_by(gid,iter,size,tot) %>% 
  summarize(gene_tpm = sum(tpm))

# Ordering genes
gendat$gid<-factor(gendat$gid,levels=c(unique(gendat$gid)))

## Adding factor to gid
joy <- gendat %>%  group_by(gid) %>%
       mutate(m=mean(gene_tpm)) %>%
       arrange(m) %>%
       ungroup() %>%
       mutate(gid=factor(gid, unique(gid)))

# Fig s3b
jpeg("/root/tpm_genome_analysis/data/human_sample/gid_figS3b.jpeg",width = 2000, height = 1400, unit = "px")
ggplot(joy,
       aes(x=log10(gene_tpm), y=gid, height = ..density.., fill = gid))+
  geom_joy(scale=4, lwd = 0.8)+
  scale_x_continuous(limits=c(1,6))+
  scale_fill_manual(values = c(rep("indianred2",3),rep("lightsteelblue",5),"indianred2","lightsteelblue"))+
  theme_ipsum(grid=F)+
  xlab("Log10(tpm)")+
  theme(axis.title.y=element_blank(),
        axis.text.y = element_text(size = 35),
        axis.text.x = element_text(size = 50),
        axis.ticks.y=element_blank(),
        strip.text.y = element_text(angle = 180, hjust = 1),
        legend.position = "none")
graphics.off()
```

# annotate
##  TMM on TPM in Naqvi dataset
* Environment: Local R with packages necessary loaded via library() function.
* Files: 

```{r}
library(data.table)
library(ggplot2)
library(RMariaDB)
library(data.table)
library(ggplot2)
library(RMariaDB)
library(NOISeq)

listMarts()
ensembl    <- useMart("ENSEMBL_MART_ENSEMBL", host = "www.ensembl.org")
ensembl_ds <- as.data.table(listDatasets(ensembl))

species <- c("hsapiens",
             "mfascicularis",
             "cfamiliaris",
             "rnorvegicus",
             "mmusculus")

spids <- c(9606,9541,9615,10116,10090)
names(spids) <- species


attr.list <- list()
for(sp in species){
  mart <- useMart(biomart = "ENSEMBL_MART_ENSEMBL",
                  dataset = paste0(sp,"_gene_ensembl"),
                  host    = "www.ensembl.org")#"useast.ensembl.org")
  
  a <- as.data.table(listAttributes(mart))[ , species := sp]
  attr.list[[sp]] <- a
}
attr <- rbindlist(attr.list)

human <- useMart(biomart = "ENSEMBL_MART_ENSEMBL",
                 dataset = "hsapiens_gene_ensembl",
                 host    = "useast.ensembl.org")

human.attr <- as.data.table(listAttributes(human))
human.filt <- as.data.table(listFilters(human))

preclinical.species <- c("mfascicularis", "cfamiliaris", "rnorvegicus", "mmusculus")

get_orthologs <- function(sp){
  ortho.attr <- c("ensembl_gene_id", human.attr[grepl(sp, name), name])
  ortho <- getBM(attributes = ortho.attr,
                 filters    = paste0("with_",sp,"_homolog"),
                 values     = TRUE,
                 mart       = human)
  ortho <- unique(as.data.table(ortho)[ , species := sp])
  setnames(ortho, gsub(paste0(sp,"_"), "", names(ortho)))
  return(ortho)
}

ortholog.list <- lapply(preclinical.species, get_orthologs)
ortholog <- rbindlist(ortholog.list)

# Loading Naqvi data
cyno<-fread("/root/zoomap/data/naqvi/cyno.salmon.tximport.tpm.txt")
dog<-fread("/root/zoomap/data/naqvi/dog.salmon.tximport.tpm.txt")
mouse<-fread("/root/zoomap/data/naqvi/mouse.salmon.tximport.tpm.txt")
rat<-fread("/root/zoomap/data/naqvi/rat.salmon.tximport.tpm.txt")

## Converting data to long format
cyno.m<-melt(cyno)
dog.m<-melt(dog)
rat.m<-melt(rat)
mouse.m<-melt(mouse)

## Naming columns
colnames(cyno.m) <- c("egid_homolog","snm","tpm")
colnames(dog.m) <- c("egid_homolog","snm","tpm")
colnames(rat.m) <- c("egid_homolog","snm","tpm")
colnames(mouse.m) <- c("egid_homolog","snm","tpm")

## Adding species name
cyno.m$spnm<-"cyno"
dog.m$spnm<-"dog"
rat.m$spnm<-"rat"
mouse.m$spnm<-"mouse"

## Merging to human homolog
cyno.mm <- merge(cyno.m, con.hom, by = "egid_homolog")
dog.mm <- merge(dog.m, con.hom, by = "egid_homolog")
rat.mm <- merge(rat.m, con.hom, by = "egid_homolog")
mouse.mm <- merge(mouse.m, con.hom, by = "egid_homolog")

## Rbind
dat <- rbind(cyno.mm, dog.mm, rat.mm, mouse.mm)

## Adding organ systems
n1<-gsub('.*ale_','',dat$snm)
n2<-gsub('_L.*','',n1)

dat$onm<-n2

## Changing colnames
colnames(dat)<-gsub("_human","", colnames(dat))

```

# adding human data (run with above)
```{bash}

## Downloaded fastq files for HPA from https://www.ebi.ac.uk/ena/data/view/PRJEB6971
## Put them through salmon pipeline as described above
for i in $(ls -1d *_index/); do
short=$(echo ${i} | sed 's/\_index.*//g')
bsub -q express -app large -J "${short}.maping" -n 4,4 -M 32GB -R "span[hosts=1] rusage[mem=32GB]" -o "${short}.mapping.err" -e "${short}.mapping.err" \
"/root/program/salmon-latest_linux_x86_64/bin/salmon quant \
-i ${parent}/${i} \
-p 4 \
--validateMappings \
-l IU \
-1 ${sample}_1.fq.gz \
-2 ${sample}_2.fq.gz \
-o ${name}_${short}.quant"
done

## loaded data
library(GenomicFeatures)
library(tximport)
library(data.table)
library(dplyr)
library(biomaRt)
library(ggplot2)

# Creating a transcript to gene level table
homodb<-makeTxDbFromGFF("/Users/OZIOLE/Desktop/projects/zoomap/data/gtf/Homo_sapiens.GRCh38.95.gtf.gz",format="gtf")

k<-keys(homodb,keytype="TXNAME")
tx2gene<-AnnotationDbi::select(homodb,k,"GENEID","TXNAME")

head(tx2gene)
colnames(tx2gene)<-c("tx","gid")

# Loaded them as hum.dat
###################################
```

# Run with above
```{r}
## Reducing to only orthologs
hum.dat2<-hum.dat[egid %in% unique(dat$egid)]
hum.dat2$onm<-gsub("\\ Gland","",hum.dat2$onm)
hum.dat2$onm<-gsub("\\ Tissue","",hum.dat2$onm)
hum.dat2$onm<-gsub("Skeletal\\ ","",hum.dat2$onm)

# # Taking median of human
# hum.med<-hum.dat2[, .(med_tpm=median(tpm)), by = .(onm,egid)]
# 
# # Taking median of data
# dat.med<-dat[,.(med_pctpm=median(tpm)), by = .(onm,egid_human,egid_homolog,spnm)]
# 
# # Merging with naqvi
# df<-merge(dat.med, hum.med, by = c("egid_human","onm"))

## Merging for tmm
dat2<-dat[,.(egid, onm, snm, spnm, tpm)]
colnames(hum.dat2)<-c("snm","spnm","onm","egid","tpm")

all.dat<-rbind(dat2, hum.dat2)

## Keeping only columns for conversion
sall<-all.dat[,.(egid, snm, tpm)]

## removing values below 1 tpm
sall<-sall[log10(tpm) > 0]

# TMM normalization
## Casting mhomdf into wide format
homdf<-dcast(sall, formula = egid ~ snm)

## Turning into matrix with rownames as genes
hommat<-as.matrix(homdf[,-1])
rownames(hommat)<-homdf$egid
hommat<-na.omit(hommat)

## Normalizing with tmm
### Find largest colsum
head(order(colSums(hommat, na.rm=TRUE), decreasing = TRUE), n=1)

normhomdf<-tmm(hommat, 
               long = 1000, 
               lc = 0, 
               k = 0, 
               refColumn = head(order(colSums(hommat, na.rm=TRUE), decreasing = TRUE), n=1),
               logratioTrim = 0.3, 
               sumTrim = 0.05, 
               doWeighting = TRUE, 
               Acutoff = -1e+10)

## Melt this back to sid column
mnorm<-melt(normhomdf)
colnames(mnorm)<-c("egid","snm","tmm")

## Merge back to hommerhom
meta<-unique(all.dat[,.(snm,spnm,onm)])
norm.dat<-merge(meta, mnorm, by = c("snm"))

# # Visualize
# ggplot(norm.dat,
#        aes(x = reltot, y = log10(tmm)))+
#   geom_point()+
#   geom_smooth(method="lm")

## Extract human median values per organ per gene
humdat<-norm.dat[spnm == "human", .(med_tmm = median(tmm)), by = .(egid, onm)]

## Merge with rest
tot.dat<-merge(norm.dat, humdat, by = c("onm", "egid"))

# Controling for low tmm
tot.dat$tmm<-pmax(tot.dat$tmm, 1)
tot.dat$med_tmm<-pmax(tot.dat$med_tmm, 1)

tot.dat<-tot.dat[log10(tmm) > 0 & log10(med_tmm) > 0]

tot.dat$tmm_diff<-log10(tot.dat$tmm)-log10(tot.dat$med_tmm)

# Filter infinite or na
subw<-is.finite(tot.dat[,(tmm_diff)]) & !is.na(tot.dat[,(tmm_diff)])

# Summary
tot.dat[subw,median(tmm_diff), by = (spnm)]

## Visualize
# jpeg("/root/tpm_genome_analysis/data/human_sample/gid_figS13.jpeg", width = 2600, height = 1000, unit = "px")
ggplot(tot.dat[subw,],
       aes(x = spnm, y = tmm_diff, fill = spnm))+
  geom_violin(draw_quantiles = 0.5)+
  theme_classic()+
  geom_hline(yintercept = 0)+
  ylab("Log difference in corrected TPM values")+
  xlab("")
# graphics.off()

## Defining geom_split_violin
GeomSplitViolin <- ggproto("GeomSplitViolin", GeomViolin, 
                           draw_group = function(self, data, ..., draw_quantiles = NULL) {
  data <- transform(data, xminv = x - violinwidth * (x - xmin), xmaxv = x + violinwidth * (xmax - x))
  grp <- data[1, "group"]
  newdata <- plyr::arrange(transform(data, x = if (grp %% 2 == 1) xminv else xmaxv), if (grp %% 2 == 1) y else -y)
  newdata <- rbind(newdata[1, ], newdata, newdata[nrow(newdata), ], newdata[1, ])
  newdata[c(1, nrow(newdata) - 1, nrow(newdata)), "x"] <- round(newdata[1, "x"])

  if (length(draw_quantiles) > 0 & !scales::zero_range(range(data$y))) {
    stopifnot(all(draw_quantiles >= 0), all(draw_quantiles <=
      1))
    quantiles <- ggplot2:::create_quantile_segment_frame(data, draw_quantiles)
    aesthetics <- data[rep(1, nrow(quantiles)), setdiff(names(data), c("x", "y")), drop = FALSE]
    aesthetics$alpha <- rep(1, nrow(quantiles))
    both <- cbind(quantiles, aesthetics)
    quantile_grob <- GeomPath$draw_panel(both, ...)
    ggplot2:::ggname("geom_split_violin", grid::grobTree(GeomPolygon$draw_panel(newdata, ...), quantile_grob))
  }
  else {
    ggplot2:::ggname("geom_split_violin", GeomPolygon$draw_panel(newdata, ...))
  }
})

geom_split_violin <- function(mapping = NULL, data = NULL, stat = "ydensity", position = "identity", ..., 
                              draw_quantiles = NULL, trim = TRUE, scale = "area", na.rm = FALSE, 
                              show.legend = NA, inherit.aes = TRUE) {
  layer(data = data, mapping = mapping, stat = stat, geom = GeomSplitViolin, 
        position = position, show.legend = show.legend, inherit.aes = inherit.aes, 
        params = list(trim = trim, scale = scale, draw_quantiles = draw_quantiles, na.rm = na.rm, ...))
}

## Let's plot some differences
add.tpm<-merge(all.dat,tot.dat, by = c("egid","onm","snm","spnm"))

## Extract human median values per organ per gene
humdat.tpm<-add.tpm[spnm == "human", .(med_tpm = median(tpm)), by = .(egid, onm)]

## Merge with rest
tot.dat.tpm<-merge(add.tpm, humdat.tpm, by = c("onm", "egid"))

## Removing 0s
## Establishing logs
tot.dat.tpm$tpm<-pmax(tot.dat.tpm$tpm,1)
tot.dat.tpm$med_tpm<-pmax(tot.dat.tpm$med_tpm,1)

## Removing 0s
tot.dat.hi<-tot.dat.tpm[log10(tpm)>0 & log10(med_tpm)>0]

## Adding difference
tot.dat.hi$tpm_diff<-log10(tot.dat.hi$tpm)-log10(tot.dat.hi$med_tpm)

tot.dat.hi[,median(tmm_diff), by = (spnm)]

## Shortening it to melt
stot<-tot.dat.hi[,.(egid,snm,spnm,tmm_diff,tpm_diff)]

mstot<-melt(stot, id.vars = c("egid","snm","spnm"),
            variable.name = "method")

mstot$method<-factor(mstot$method, levels = c("tpm_diff","tmm_diff"))

jpeg("/root/tpm_genome_analysis/data/human_sample/gid_figS13.jpeg", width = 2600, height = 2000, unit = "px")
ggplot(mstot[!spnm == "human"],
       aes(x = spnm, y = value, fill = method))+
  geom_split_violin()+
  theme_classic()+
  scale_fill_discrete(name = "",
                      breaks = c("tpm_diff","tmm_diff"),
                      labels = c("before","after"))+
  geom_hline(yintercept = 0)+
  ylab("Log difference before and after correction")+
  xlab("")+
  theme(legend.title = element_blank(),
        legend.text = element_text(size = 80),
        axis.text = element_text(size = 80),
        axis.title = element_text(size = 90))
graphics.off()
```

## Housekeeeping genes analysis with Naqvi data

* Environment: Local R environment with libraries required, loaded via library()
* Files: The RDS file loaded here is provided in the repository and submission.

```{r}

rm (list = ls ())
# setting the working directory
#setwd ("/Users/arats/Desktop/Projects/Zoomap_Correction Factor/HouseKeeping_genes/") 

library (dplyr)
library (ggplot2)
library (ggrepel)
library (tidyverse)
library (data.table)

## Defining geom_split_violin
GeomSplitViolin <- ggproto("GeomSplitViolin", GeomViolin, 
                           draw_group = function(self, data, ..., draw_quantiles = NULL) {
                             data <- transform(data, xminv = x - violinwidth * (x - xmin), xmaxv = x + violinwidth * (xmax - x))
                             grp <- data[1, "group"]
                             newdata <- plyr::arrange(transform(data, x = if (grp %% 2 == 1) xminv else xmaxv), if (grp %% 2 == 1) y else -y)
                             newdata <- rbind(newdata[1, ], newdata, newdata[nrow(newdata), ], newdata[1, ])
                             newdata[c(1, nrow(newdata) - 1, nrow(newdata)), "x"] <- round(newdata[1, "x"]) 
                             
                             if (length(draw_quantiles) > 0 & !scales::zero_range(range(data$y))) { 
                               stopifnot(all(draw_quantiles >= 0), all(draw_quantiles <= 1))
                               quantiles <- ggplot2:::create_quantile_segment_frame(data, draw_quantiles)
                               aesthetics <- data[rep(1, nrow(quantiles)), setdiff(names(data), c("x", "y")), drop = FALSE]
                               aesthetics$alpha <- rep(1, nrow(quantiles))
                               both <- cbind(quantiles, aesthetics)
                               quantile_grob <- GeomPath$draw_panel(both, ...)
                               ggplot2:::ggname("geom_split_violin", grid::grobTree(GeomPolygon$draw_panel(newdata, ...), quantile_grob))
                             }
                             else { 
                               ggplot2:::ggname("geom_split_violin", GeomPolygon$draw_panel(newdata, ...))
                             }
                           }
)

geom_split_violin <- function(mapping = NULL, data = NULL, stat = "ydensity", position = "identity", ..., 
                              draw_quantiles = NULL, trim = TRUE, scale = "area", na.rm = FALSE, 
                              show.legend = NA, inherit.aes = TRUE) { 
  layer(data = data, mapping = mapping, stat = stat, geom = GeomSplitViolin, 
        position = position, show.legend = show.legend, inherit.aes = inherit.aes, 
        params = list(trim = trim, scale = scale, draw_quantiles = draw_quantiles, na.rm = na.rm, ...))
}

double_vioplots_with_medians_species = function (mydata, coi) {
  median.points.data = c ()
  mylist = unique (mydata[[coi]])
  n = length (mylist)
  for (i in 1:n) {
    the.info = data.frame (x = i - 0.07, 
                           y = round (median (mydata$value[which (mydata[[coi]] == mylist[i] & 
                                                                    mydata$method == "before")]), 3), 
                           ptnm = "p"
    )
    median.points.data = rbind (median.points.data, the.info)
    
    the.info = data.frame (x = i + 0.07, 
                           y = round (median (mydata$value[which (mydata[[coi]] == mylist[i] & 
                                                                    mydata$method == "after")]), 3), 
                           ptnm = "m"
    )
    median.points.data = rbind (median.points.data, the.info)
    
  }
  
  ggplot(mydata,
         aes(x = factor (get (coi), level = c ('cyno', 'dog', 'mouse', 'rat', 'human')), 
             y = value, fill = factor (method)))+
    geom_split_violin(show.legend = F)+
    theme_classic(base_size = 16)+
    geom_point (data = median.points.data, aes (x, y, fill = NA), #shape = factor (ptnm)), 
                show.legend = F) + 
    geom_label_repel (data = median.points.data, aes (x, y, fill = NA, label = y), 
                      box.padding   = 0.35, 
                      point.padding = 0.6) + 
    geom_abline (slope = 0, intercept = 0, linetype = 2) + 
    xlab("")+ ylab ("")+
    labs (title = paste0 ("1904 Housekeeping Genes")) + 
    scale_fill_discrete (name = "", labels = c ("before", "after"))
  
}

double_vioplots_with_medians_tissues = function (mydata, coi) {
  median.points.data = c ()
  mylist = unique (mydata[[coi]])
  n = length (mylist)
  for (i in 1:n) {
    tis = mylist[i]
    the.info = data.frame (tissue = tis, 
                           x = i - 0.07, 
                           y = round (median (mydata$value[which (mydata[[coi]] == tis & 
                                                                    mydata$method == "before")]), 3), 
                           method = "before"
    )
    median.points.data = rbind (median.points.data, the.info)
    
    the.info = data.frame (tissue = tis, 
                           x = i + 0.07, 
                           y = round (median (mydata$value[which (mydata[[coi]] == tis & 
                                                                    mydata$method == "after")]), 3), 
                           method = "after"
    )
    median.points.data = rbind (median.points.data, the.info)
    
  }
  
  #fwrite (median.points.data, "./medPntsData.csv", sep = ",")
  
  ggplot(mydata, aes(x = get (coi), y = value, fill = factor (method)))+
    geom_split_violin(show.legend = F)+
    theme_classic()+
    geom_point (data = median.points.data, aes (x, y, fill = NA), show.legend = F) + 
    geom_label_repel (data = median.points.data, aes (x, y, fill = NA, label = y), 
                      box.padding   = 0.35, 
                      point.padding = 0.6) + 
    geom_abline (slope = 0, intercept = 0, linetype = 2) + 
    xlab("")+ ylab ("")+
    labs (title = paste0 ("1904 Housekeeping Genes (", mydata$spnm[1], ")")) +
    scale_fill_discrete (name = "", labels = c ("before", "after"))
  
}

#################################################

my.data = readRDS ("./Housekeeping_genes/naqvi_hkgenes.rds")

n.entries = nrow (my.data)
the.data = data.frame (onm = my.data$onm, 
                       egid = my.data$egid, 
                       spnm = my.data$spnm, 
                       value = c (my.data$tpm_diff, my.data$tmm_diff), 
                       method = c (rep ("before", n.entries), rep ("after", n.entries))
)

the.data$method = as.factor (the.data$method)

#double_vioplots_with_medians_species (mydata = the.data, coi = 'spnm')

double_vioplots_with_medians_species (mydata = the.data %>% filter (spnm != 'human'), coi = 'spnm')

double_vioplots_with_medians_tissues (mydata = the.data %>% filter (spnm == 'cyno'), coi = 'onm')
double_vioplots_with_medians_tissues (mydata = the.data %>% filter (spnm == 'dog'), coi = 'onm')
double_vioplots_with_medians_tissues (mydata = the.data %>% filter (spnm == 'rat'), coi = 'onm')
double_vioplots_with_medians_tissues (mydata = the.data %>% filter (spnm == 'mouse'), coi = 'onm')

dev.off ()

```

# Historic ensembl annotations

## Getting historic transcriptomees

* Environment: Commandline bash environment
* Files: none

```{bash}
parent=/root/size_genome/data/genomes_historic/fasta
cd $parent

wget ftp://ftp.ensembl.org/pub/release-43/homo_sapiens_43_36e/data/fasta/cdna/Homo_sapiens.NCBI36.43.cdna.all.fa.gz -O hsapiens.43.cdna.all.fa.gz

wget ftp://ftp.ensembl.org/pub/release-44/homo_sapiens_44_36f/data/fasta/cdna/Homo_sapiens.NCBI36.44.cdna.all.fa.gz -O hsapiens.44.cdna.all.fa.gz

wget ftp://ftp.ensembl.org/pub/release-46/homo_sapiens_46_36h/data/fasta/cdna/Homo_sapiens.NCBI36.46.cdna.all.fa.gz -O hsapiens.46.cdna.all.fa.gz

for i in {47..97}; do
wget ftp://ftp.ensembl.org/pub/release-"${i}"/fasta/homo_sapiens/cdna/Homo_sapiens.*.cdna.all.fa.gz -O hsapiens."${i}".cdna.all.fa.gz
done

for i in $(ls -1 *fa.gz); do
zcat $i | grep -c "^>"
done
```

## GTF for those files
* Environment: commandline bash environment
* Files: none

```{bash}
parent_gtf=/root/size_genome/data/genomes_historic/gtf
cd $parent_gtf

wget ftp://ftp.ensembl.org/pub/release-43/homo_sapiens_43_36e/data/gtf/Homo_sapiens.NCBI36.43.gtf.gz -O hsapiens.43.gtf.gz

wget ftp://ftp.ensembl.org/pub/release-44/homo_sapiens_44_36f/data/gtf/Homo_sapiens.NCBI36.44.gtf.gz -O hsapiens.44.gtf.gz

wget ftp://ftp.ensembl.org/pub/release-46/homo_sapiens_46_36h/data/gtf/Homo_sapiens.NCBI36.46.gtf.gz -O hsapiens.46.gtf.gz

wget ftp://ftp.ensembl.org/pub/release-47/gtf/Homo_sapiens.NCBI36.47.gtf.gz -O hsapiens.47.gtf.gz

for i in {48..97}; do
wget ftp://ftp.ensembl.org/pub/release-"${i}"/gtf/homo_sapiens/*."${i}".gtf.gz -O hsapiens."${i}".gtf.gz
done
```

## Indexing historic genomes
* Environment: Using salmon (as described above) in LSF commandline environment
* Files: Files downloaded with the two chunks above

```{bash}
parent=/root/size_genome/data/genomes_historic/fasta/
cd $parent

# Indexing
for i in $(ls -1); do
short=$(echo ${i} | sed 's/\.fa\.gz//g')
my_genome=${parent}/${i}
my_out=${parent}/${short}_index
my_salmon=/root/program/salmon-latest_linux_x86_64/bin/salmon
bsub -q express -app large -J "${short}" -n 4,4 -M 4GB -R "span[hosts=1] rusage[mem=4GB]" -o "indexing.err" -e "indexing.err" \
"${my_salmon} index \
-t ${my_genome} \
-i ${my_out} \
--type quasi \
-k 31"
done
```

## Mapping to historic genomes
* Environment: Salmon (as described above) with LSF commandline bash environment
* Files: Generated with chunks directly above

```{bash}
parent=/root/size_genome/data/genomes_historic/fasta/
cd $parent
sample=/root/size_genome/data/sample/itox000633
name=itox000633

for i in $(ls -1d *_index/); do
short=$(echo ${i} | sed 's/\_index.*//g')
bsub -q express -app large -J "${short}.maping" -n 4,4 -M 32GB -R "span[hosts=1] rusage[mem=32GB]" -o "${short}.mapping.err" -e "${short}.mapping.err" \
"/root/program/salmon-latest_linux_x86_64/bin/salmon quant \
-i ${parent}/${i} \
-p 4 \
--validateMappings \
-l IU \
-1 ${sample}_1.fq.gz \
-2 ${sample}_2.fq.gz \
-o ${name}_${short}.quant"
done

# Moving to summary folder
mkdir summary
for i in $(ls -1d *.quant); do
name=$(echo $i | sed 's/\.cdna\.all\.quant//g')
ln -s $parent/$i/quant.sf $parent/summary/${name}.sf
done
```

## Historic view
* Environment: Local R environment with packages loaded from library() function.
* Files: Quantitaiton files generated with chunk directly above.

```{r}
library(GenomicFeatures)
library(rlist)
library(tximport)
library(dplyr)
library(data.table)
library(ggplot2)
library(hrbrthemes)
library(ggjoy)

gtf.files<-list.files(path="/root/tpm_genome_analysis/data/human_sample/historic/gtf/", pattern = "*gz", full.names = TRUE)

tx2gene<-list()
for(i in 1:length(gtf.files)){
  # Creating a transcript to gene level table for each genome
  homodb<-makeTxDbFromGFF(gtf.files[i],format="gtf")
  homo.k<-keys(homodb,keytype="TXNAME")
  temp<-AnnotationDbi::select(homodb,homo.k,"GENEID","TXNAME")
  tx2gene[i]<-list(temp)
}

gid<-list()
# Get only gene names
for(i in 1: length(tx2gene)){
  gid[i]<-list(unique(tx2gene[[i]][,2]))
}

# Finding common genes across years
shared<-Reduce(intersect, gid)

tx.short<-list()
# Retaining shared
for(i in 1:length(tx2gene)){
  tx.short[i]<-list(tx2gene[[i]] %>% filter(GENEID %in% shared))
}

# Creating a list of files
hfiles<-list.files("/root/tpm_genome_analysis/data/human_sample/historic/fasta/", pattern = "*sf", full.names = TRUE)
hobj<-list()

### Cleaning up names to ake them consistent
nam1<-gsub(".*fasta\\/itox000633\\_hsapiens\\.","",hfiles)
nam2<-gsub(".sf","",nam1)

hobj[[1]]<-tximport(hfiles[[1]], type = "salmon", tx2gene = tx.short[[1]])

### Reading that list in
for(i in 1:length(hfiles)){
  hobj[[i]] <- tximport(hfiles[[i]], type = "salmon", tx2gene = tx.short[[i]], ignoreTxVersion = TRUE)
}

# Taking out only the tpm values
tpm<-as.data.frame(shared[order(shared)])
colnames(tpm)<-"gid"

# Merging
for(i in 1:length(hobj)){
  tpm<-merge(tpm,setDT(as.data.frame(hobj[[i]]),keep.rownames = TRUE)[,c("rn","abundance")], by.x="gid",by.y="rn")
}
tpm.nam<-c("gid",nam2)
colnames(tpm)<-tpm.nam

# Subtracting final
tpm2<-cbind(gid=tpm[,1],
            log10(tpm[,-1])-log10(tpm[,"97"]))

size<-c()
for(i in 1:54){size[i]<-(log10(length(tx.short[[i]][,2])))}
size2<-cbind(rel=c(43:44,46:97),size)

# Melt
mtpm<-na.omit(melt(tpm2[,], id.vars = c("gid")))
colnames(mtpm)<-c("gid","rel","tpm")
mtpm<-merge(mtpm,size2, by = "rel")
mtpm2<-mtpm[is.finite(mtpm$tpm),]

# Plot
jpeg("/root/tpm_genome_analysis/data/human_sample/historic/shared.tpm.jpeg",width = 1200, height = 1600, unit = "px")
ggplot(mtpm2,
       aes(x=tpm, y=rel, height = ..density.., fill = size))+
  geom_joy(scale=5)+
  scale_x_continuous(limits=c(-0.25,0.25))+
  theme_ipsum(grid=F)+
  xlab("TPM value for gene relative to latest release")+
  theme(axis.title.y=element_blank(),
        axis.ticks.y=element_blank(),
        strip.text.y = element_text(angle = 180, hjust = 1))
graphics.off()

jpeg("/root/tpm_genome_analysis/data/human_sample/historic/time.tpm.jpeg",width = 1200, height = 1600, unit = "px")
ggplot(mtpm2,
       aes(x=rel, y=tpm, color = gid))+
  geom_line(aes(group=gid), alpha = 0.3)+
  theme_classic()+
  theme(legend.position = "none",
    axis.title.y=element_blank(),
    axis.ticks.y=element_blank(),
    axis.text.x = element_text(angle = 270, vjust = .2))
graphics.off()

### Ribbon

# Calculating error
quant.tpm<- mtpm2 %>% 
  dplyr::group_by(rel) %>% 
  dplyr::summarize(low=quantile(tpm, 0.1, na.rm = T),
            med=quantile(tpm, 0.5, na.rm = T),
            hi=quantile(tpm, 0.9, na.rm = T))

## Plotting
jpeg("/root/tpm_genome_analysis/data/human_sample/historic/time.ribbon.tpm.jpeg", width = 2400, height = 1000, unit = 'px')
ggplot(quant.tpm,
       aes(x = rel, color = "firebrick2", fill = "firebrick2"))+
  geom_ribbon(aes(group =1, ymin = low, ymax = hi), alpha = 0.25, colour = NA) +
  geom_line(aes(group = 1, y = med),lwd=2, alpha = 0.75) +
  ylab("Log10(tpm) difference + 80% CI")+
  xlab("Ensembl release")+
  geom_hline(yintercept = 0)+
  theme_classic()+
  theme(legend.title = element_text(size=50),
        legend.text = element_text(size=40),
        axis.title = element_text(size=80),
        axis.title.y = element_text(size=60, margin = margin(t=0,r=45,b=0,l=0)),
        axis.text.x = element_text(angle = 270, size=40),
        axis.text.y = element_text(size = 40),
        legend.position = "none")
dev.off()

# Re-do with reads mapped to gene
# Taking out only the tpm values
raw<-as.data.frame(shared[order(shared)])
colnames(raw)<-"gid"

# Merging
for(i in 1:length(hobj)){
  raw<-merge(raw,setDT(as.data.frame(hobj[[i]]),keep.rownames = TRUE)[,c("rn","counts")], by.x="gid",by.y="rn")
}
raw.nam<-c("gid",nam2)
colnames(raw)<-raw.nam

# Subtracting final
raw2<-cbind(gid=raw[,1],
            log10(raw[,-1])-log10(raw[,"97"]))

size<-c()

# Adding genome size
for(i in 1:54){size[i]<-(log10(length(tx.short[[i]][,2])))}
size2<-cbind(rel=c(43:44,46:97),size)

# Melt
mraw<-na.omit(melt(raw2[,], id.vars = c("gid")))
colnames(mraw)<-c("gid","rel","raw")
mraw<-merge(mraw,size2, by = "rel")
mraw2<-mraw[is.finite(mraw$raw),]

# Calculating error
quant.raw<- mraw2 %>% 
  dplyr::group_by(rel) %>% 
  dplyr::summarize(low=quantile(raw, 0.1, na.rm = T),
            med=quantile(raw, 0.5, na.rm = T),
            hi=quantile(raw, 0.9, na.rm = T))

## Plotting
jpeg("/root/tpm_genome_analysis/data/human_sample/historic/time.ribbon.raw.jpeg", width = 2400, height = 1000, unit = 'px')
ggplot(quant.raw,
       aes(x = rel, color = "firebrick2", fill = "firebrick2"))+
  geom_ribbon(aes(group =1, ymin = low, ymax = hi), alpha = 0.25, colour = NA) +
  geom_line(aes(group = 1, y = med),lwd=2, alpha = 0.75) +
  ylab("Log10(raw) difference + 80% CI")+
  xlab("Ensembl release")+
  geom_hline(yintercept = 0)+
  theme_classic()+
  theme(legend.title = element_text(size=50),
        legend.text = element_text(size=40),
        axis.title = element_text(size=80),
        axis.title.y = element_text(size=60, margin = margin(t=0,r=45,b=0,l=0)),
        axis.text.x = element_text(angle = 270, size=40),
        axis.text.y = element_text(size = 40),
        legend.position = "none")
dev.off()

# Re-do with length of gene
# Taking out only the length values
length<-as.data.frame(shared[order(shared)])
colnames(length)<-"gid"

# Merging
for(i in 1:length(hobj)){
  length<-merge(length,setDT(as.data.frame(hobj[[i]]),keep.rownames = TRUE)[,c("rn","length")], by.x="gid",by.y="rn")
}
length.nam<-c("gid",nam2)
colnames(length)<-length.nam

# Subtracting final
length2<-cbind(gid=length[,1],
            log10(length[,-1])-log10(length[,"97"]))

# Adding genome size
for(i in 1:54){size[i]<-(log10(length(tx.short[[i]][,2])))}
size2<-cbind(rel=c(43:44,46:97),size)

# Melt
mlength<-na.omit(melt(length2[,], id.vars = c("gid")))
colnames(mlength)<-c("gid","rel","length")
mlength<-merge(mlength,size2, by = "rel")
mlength2<-mlength[is.finite(mlength$length),]

# Calculating error
quant.length<- mlength2 %>% 
  dplyr::group_by(rel) %>% 
  dplyr::summarize(low=quantile(length, 0.1, na.rm = T),
            med=quantile(length, 0.5, na.rm = T),
            hi=quantile(length, 0.9, na.rm = T))

## Plotting
jpeg("/root/tpm_genome_analysis/data/human_sample/historic/time.ribbon.length.jpeg", width = 2400, height = 1000, unit = 'px')
ggplot(quant.length,
       aes(x = rel, color = "firebrick2", fill = "firebrick2"))+
  geom_ribbon(aes(group =1, ymin = low, ymax = hi), alpha = 0.25, colour = NA) +
  geom_line(aes(group = 1, y = med),lwd=2, alpha = 0.75) +
  ylab("Log10(length) difference + 80% CI")+
  xlab("Ensembl release")+
  geom_hline(yintercept = 0)+
  theme_classic()+
  theme(legend.title = element_text(size=50),
        legend.text = element_text(size=40),
        axis.title = element_text(size=80),
        axis.title.y = element_text(size=60, margin = margin(t=0,r=45,b=0,l=0)),
        axis.text.x = element_text(angle = 270, size=40),
        axis.text.y = element_text(size = 40),
        legend.position = "none")
dev.off()

## Merge
quant.tpm$metric<-"tpm"
quant.raw$metric<-"raw"
quant.length$metric<-"length"

quant<-rbind(quant.tpm,quant.raw,quant.length)

## Plot all

jpeg("/root/tpm_genome_analysis/data/human_sample/historic/time.ribbon.all.jpeg", width = 2400, height = 1000, unit = 'px')
ggplot(quant,
       aes(x = rel, color = metric, fill = metric, by = metric))+
  geom_ribbon(aes(group =metric, ymin = low, ymax = hi), alpha = 0.2, colour = NA) +
  geom_line(aes(group = metric, y = med),lwd=3, alpha = .7) +
  scale_fill_brewer(palette = "Dark2", name = "Parameter")+
  scale_color_brewer(palette = "Dark2", name = "Parameter")+
  ylab("Log10 difference + 80% CI")+
  xlab("Ensembl release")+
  geom_hline(yintercept = 0)+
  theme_classic()+
  theme(legend.title = element_text(size=50),
        legend.text = element_text(size=40),
        axis.title = element_text(size=60),
        axis.title.y = element_text(size=55, margin = margin(t=0,r=45,b=0,l=0)),
        axis.text.x = element_text(angle = 270, size=35),
        axis.text.y = element_text(size = 35))
dev.off()

## Merging raw data and exploring relationships
mmerge.tr<-merge(mtpm2,mraw2, by = c("gid","rel"))
mmerge<-merge(mmerge.tr,mlength2, by = c("gid","rel"))

# Relationship between gene length and raw reads
jpeg("/root/tpm_genome_analysis/data/human_sample/historic/length.v.raw.jpeg", width = 2400, height = 1000, unit = 'px')
ggplot(mmerge %>% filter(rel == "43"),
       aes(x=length, y = raw, color = tpm))+
  geom_point(cex = 3)+
  scale_color_viridis_c()+
  theme_classic()+
  theme(legend.title = element_text(size=50),
        legend.text = element_text(size=40),
        axis.title = element_text(size=60),
        axis.title.y = element_text(size=55, margin = margin(t=0,r=45,b=0,l=0)),
        axis.text.x = element_text(size=35),
        axis.text.y = element_text(size = 35))
graphics.off()

# Gene length changes
long<-mmerge %>% filter(rel == "43" & length > 0) %>% select(gid)

ggplot(mmerge %>% filter(gid %in% long$gid),
       aes(x = rel, y = length, color = gid))+
  geom_line(aes(group = gid))+
  theme_classic()
```

# Transcript annotation differences
## Ortholog genome only: transcripts per gene
* Environment: Local R environment with packages loaded via library() function
* Files: Gtf annotation files for all species examined (downloaded with chunk1)

```{r}
library(RMySQL)
library(biomaRt)
library(data.table)
library(GenomicFeatures)
library(dplyr)
library(ggplot2)
library(ggimage)

# getting orthologs

human <- useMart(biomart = "ENSEMBL_MART_ENSEMBL",
                 dataset = "hsapiens_gene_ensembl",
                 host    = "useast.ensembl.org")

human.attr <- as.data.table(listAttributes(human))
human.filt <- as.data.table(listFilters(human))

preclinical.species <- c("mfascicularis", "cfamiliaris", "rnorvegicus", "mmusculus")

get_orthologs <- function(sp){
  ortho.attr <- c("ensembl_gene_id", human.attr[grepl(sp, name), name])
  ortho <- getBM(attributes = ortho.attr,
                 filters    = paste0("with_",sp,"_homolog"),
                 values     = TRUE,
                 mart       = human)
  ortho <- unique(as.data.table(ortho)[ , species := sp])
  setnames(ortho, gsub(paste0(sp,"_"), "", names(ortho)))
  return(ortho)
}

ortholog.list <- lapply(preclinical.species, get_orthologs)
ortholog <- rbindlist(ortholog.list)

# cyno

cyno.homolog<-ortholog[species == "mfascicularis",.(ensembl_gene_id, homolog_ensembl_gene)]

colnames(cyno.homolog)<-c("homo.gid","cyno.gid")

# Making a gene to transcript table for cyno
cyno.db<-makeTxDbFromGFF("/Users/OZIOLE/Desktop/projects/zoomap/data/gtf/Macaca_fascicularis.Macaca_fascicularis_5.0.95.gtf.gz",format="gtf")
cyno.k<-keys(cyno.db,keytype="TXNAME")
cyno.tx2gene<-AnnotationDbi::select(cyno.db,cyno.k,"GENEID","TXNAME")
head(cyno.tx2gene)
colnames(cyno.tx2gene)<-c("cyno.tx","cyno.gid")

# Making a gene to transcript table for homo
homo.db<-makeTxDbFromGFF("/Users/OZIOLE/Desktop/projects/zoomap/data/gtf/Homo_sapiens.GRCh38.95.gtf.gz",format="gtf")
homo.k<-keys(homo.db,keytype="TXNAME")
homo.tx2gene<-AnnotationDbi::select(homo.db,homo.k,"GENEID","TXNAME")
head(homo.tx2gene)
colnames(homo.tx2gene)<-c("homo.tx","homo.gid")

# Finding transcripts for the orthologous genes
cyno.tr<-merge(cyno.homolog, cyno.tx2gene, by = "cyno.gid")
homo.cyno.tr<-merge(cyno.homolog, homo.tx2gene, by = "homo.gid")

# dog

dog.homolog<-ortholog[species == "cfamiliaris",.(ensembl_gene_id, homolog_ensembl_gene)]

colnames(dog.homolog)<-c("homo.gid","dog.gid")

# Making a gene to transcript table for dog
dog.db<-makeTxDbFromGFF("/Users/OZIOLE/Desktop/projects/zoomap/data/gtf/Canis_familiaris.CanFam3.1.95.gtf.gz",format="gtf")
dog.k<-keys(dog.db,keytype="TXNAME")
dog.tx2gene<-AnnotationDbi::select(dog.db,dog.k,"GENEID","TXNAME")
head(dog.tx2gene)
colnames(dog.tx2gene)<-c("dog.tx","dog.gid")

# Finding transcripts for the orthologous genes
dog.tr<-merge(dog.homolog, dog.tx2gene, by = "dog.gid")
homo.dog.tr<-merge(dog.homolog, homo.tx2gene, by = "homo.gid")

# rat

rat.homolog<-ortholog[species == "rnorvegicus",.(ensembl_gene_id, homolog_ensembl_gene)]

colnames(rat.homolog)<-c("homo.gid","rat.gid")

# Making a gene to transcript table for rat
rat.db<-makeTxDbFromGFF("/Users/OZIOLE/Desktop/projects/zoomap/data/gtf/Rattus_norvegicus.Rnor_6.0.95.gtf.gz",format="gtf")
rat.k<-keys(rat.db,keytype="TXNAME")
rat.tx2gene<-AnnotationDbi::select(rat.db,rat.k,"GENEID","TXNAME")
head(rat.tx2gene)
colnames(rat.tx2gene)<-c("rat.tx","rat.gid")

# Finding transcripts for the orthologous genes
rat.tr<-merge(rat.homolog, rat.tx2gene, by = "rat.gid")
homo.rat.tr<-merge(rat.homolog, homo.tx2gene, by = "homo.gid")

# mus

# Grabbing all of the orthologs between human and mus

mus.homolog<-ortholog[species == "mmusculus",.(ensembl_gene_id, homolog_ensembl_gene)]

colnames(mus.homolog)<-c("homo.gid","mus.gid")

# Making a gene to transcript table for mus
mus.db<-makeTxDbFromGFF("/Users/OZIOLE/Desktop/projects/zoomap/data/gtf/Mus_musculus.GRCm38.95.gtf.gz",format="gtf")
mus.k<-keys(mus.db,keytype="TXNAME")
mus.tx2gene<-AnnotationDbi::select(mus.db,mus.k,"GENEID","TXNAME")
head(mus.tx2gene)
colnames(mus.tx2gene)<-c("mus.tx","mus.gid")

# Finding transcripts for the orthologous genes
mus.tr<-merge(mus.homolog, mus.tx2gene, by = "mus.gid")
homo.mus.tr<-merge(mus.homolog, homo.tx2gene, by = "homo.gid")

# make df
rl<-data.frame(native=integer(),
               human=integer(),
               species=c(),
               stringsAsFactors = FALSE)

# Making some comparisons
cyno.rl<-data.frame(native=dim(cyno.tr)[1]/length(unique(cyno.tr$cyno.gid)),human=dim(homo.cyno.tr)[1]/length(unique(homo.cyno.tr$homo.gid)),species="cyno")
dog.rl<-data.frame(native=dim(dog.tr)[1]/length(unique(dog.tr$dog.gid)),human=dim(homo.dog.tr)[1]/length(unique(homo.dog.tr$homo.gid)),species="dog")
rat.rl<-data.frame(native=dim(rat.tr)[1]/length(unique(rat.tr$rat.gid)),human=dim(homo.rat.tr)[1]/length(unique(homo.rat.tr$homo.gid)),species="rat")
mus.rl<-data.frame(native=dim(mus.tr)[1]/length(unique(mus.tr$mus.gid)),human=dim(homo.mus.tr)[1]/length(unique(homo.mus.tr$homo.gid)),species="mouse")

# merge those
rl<-bind_rows(cyno.rl,dog.rl,rat.rl,mus.rl)

# Adding image
image<-c("https://i.imgur.com/QuiFm08.png",
         "https://i.imgur.com/c6U10Qo.png",
         "https://i.imgur.com/xRRVzb1.png",
         "https://i.imgur.com/eKCbbzh.png")
rl$image<-image

rl$species<-factor(rl$species,levels=c("cyno","dog","rat","mouse"))

# plot
jpeg("/root/tpm_genome_analysis/data/human_sample/fig3b.jpeg", width = 900, height = 900, unit = "px")
ggplot(rl,
       aes(x=species, y=native/human))+
  geom_image(aes(image=image),size=0.15)+
  ylab("Orthologs: transcripts per gene relative to human")+
  ylim(c(0,1))+
  xlab("")+
  theme_classic()+
  theme(axis.title = element_text(size=35),
        axis.title.y = element_text(margin = margin(t=0,b=0,l=0,r=20)),
        axis.text.x = element_text(size=30),
        axis.text.y = element_text(size=30),
        legend.position = "none")
graphics.off()

# Establishing targets of transcripts per orthologous gene
#cyno
cyno.ort.c<-as.data.frame(table(cyno.tr$homo.gid))
colnames(cyno.ort.c)<-c("homo.gid","cyno.freq")
homo.cyno.ort.c<-as.data.frame(table(homo.cyno.tr$homo.gid))
colnames(homo.cyno.ort.c)<-c("homo.gid","homo.freq")
cyno.red<-merge(cyno.ort.c, homo.cyno.ort.c, by = "homo.gid")
cyno.red$diff<-cyno.red$homo.freq-cyno.red$cyno.freq
sub.cyno<-cyno.red$diff>0
cyno.smaller<-cyno.red[sub.cyno,]

#dog
dog.ort.c<-as.data.frame(table(dog.tr$homo.gid))
colnames(dog.ort.c)<-c("homo.gid","dog.freq")
homo.dog.ort.c<-as.data.frame(table(homo.dog.tr$homo.gid))
colnames(homo.dog.ort.c)<-c("homo.gid","homo.freq")
dog.red<-merge(dog.ort.c, homo.dog.ort.c, by = "homo.gid")
dog.red$diff<-dog.red$homo.freq-dog.red$dog.freq
sub.dog<-dog.red$diff>0
dog.smaller<-dog.red[sub.dog,]


#rat
rat.ort.c<-as.data.frame(table(rat.tr$homo.gid))
colnames(rat.ort.c)<-c("homo.gid","rat.freq")
homo.rat.ort.c<-as.data.frame(table(homo.rat.tr$homo.gid))
colnames(homo.rat.ort.c)<-c("homo.gid","homo.freq")
rat.red<-merge(rat.ort.c, homo.rat.ort.c, by = "homo.gid")
rat.red$diff<-rat.red$homo.freq-rat.red$rat.freq
sub.rat<-rat.red$diff>0
rat.smaller<-rat.red[sub.rat,]

#mus
mus.ort.c<-as.data.frame(table(mus.tr$homo.gid))
colnames(mus.ort.c)<-c("homo.gid","mus.freq")
homo.mus.ort.c<-as.data.frame(table(homo.mus.tr$homo.gid))
colnames(homo.mus.ort.c)<-c("homo.gid","homo.freq")
mus.red<-merge(mus.ort.c, homo.mus.ort.c, by = "homo.gid")
mus.red$diff<-mus.red$homo.freq-mus.red$mus.freq
sub.mus<-mus.red$diff>0
mus.smaller<-mus.red[sub.mus,]
```

# Reducing transcriptome size

## Subsampling transcripts
* Environment: Local R environment with packages loaded via library() function
* Files: Gtf annotation files for all species examined (downloaded with chunk1)

```{r}
library(RMySQL)
library(biomaRt)
library(data.table)
library(GenomicFeatures)
library(dplyr)
library(ggplot2)
library(ggimage)
library(RMariaDB)
library(seqinr)


# getting orthologs

human <- useMart(biomart = "ENSEMBL_MART_ENSEMBL",
                 dataset = "hsapiens_gene_ensembl",
                 host    = "useast.ensembl.org")

human.attr <- as.data.table(listAttributes(human))
human.filt <- as.data.table(listFilters(human))

preclinical.species <- c("mfascicularis", "cfamiliaris", "rnorvegicus", "mmusculus")

get_orthologs <- function(sp){
  ortho.attr <- c("ensembl_gene_id", human.attr[grepl(sp, name), name])
  ortho <- getBM(attributes = ortho.attr,
                 filters    = paste0("with_",sp,"_homolog"),
                 values     = TRUE,
                 mart       = human)
  ortho <- unique(as.data.table(ortho)[ , species := sp])
  setnames(ortho, gsub(paste0(sp,"_"), "", names(ortho)))
  return(ortho)
}

ortholog.list <- lapply(preclinical.species, get_orthologs)
ortholog <- rbindlist(ortholog.list)

# cyno

cyno.homolog<-ortholog[species == "mfascicularis",.(ensembl_gene_id, homolog_ensembl_gene)]

colnames(cyno.homolog)<-c("homo.gid","cyno.gid")

# Making a gene to transcript table for cyno
cyno.db<-makeTxDbFromGFF("/Users/OZIOLE/Desktop/projects/zoomap/data/gtf/Macaca_fascicularis.Macaca_fascicularis_5.0.95.gtf.gz",format="gtf")
cyno.k<-keys(cyno.db,keytype="TXNAME")
cyno.tx2gene<-AnnotationDbi::select(cyno.db,cyno.k,"GENEID","TXNAME")
head(cyno.tx2gene)
colnames(cyno.tx2gene)<-c("cyno.tx","cyno.gid")

# Making a gene to transcript table for homo
homo.db<-makeTxDbFromGFF("/Users/OZIOLE/Desktop/projects/zoomap/data/gtf/Homo_sapiens.GRCh38.95.gtf.gz",format="gtf")
homo.k<-keys(homo.db,keytype="TXNAME")
homo.tx2gene<-AnnotationDbi::select(homo.db,homo.k,"GENEID","TXNAME")
head(homo.tx2gene)
colnames(homo.tx2gene)<-c("homo.tx","homo.gid")

# Finding transcripts for the orthologous genes
cyno.tr<-merge(cyno.homolog, cyno.tx2gene, by = "cyno.gid")
homo.cyno.tr<-merge(cyno.homolog, homo.tx2gene, by = "homo.gid")

# dog

dog.homolog<-ortholog[species == "cfamiliaris",.(ensembl_gene_id, homolog_ensembl_gene)]

colnames(dog.homolog)<-c("homo.gid","dog.gid")

# Making a gene to transcript table for dog
dog.db<-makeTxDbFromGFF("/Users/OZIOLE/Desktop/projects/zoomap/data/gtf/Canis_familiaris.CanFam3.1.95.gtf.gz",format="gtf")
dog.k<-keys(dog.db,keytype="TXNAME")
dog.tx2gene<-AnnotationDbi::select(dog.db,dog.k,"GENEID","TXNAME")
head(dog.tx2gene)
colnames(dog.tx2gene)<-c("dog.tx","dog.gid")

# Finding transcripts for the orthologous genes
dog.tr<-merge(dog.homolog, dog.tx2gene, by = "dog.gid")
homo.dog.tr<-merge(dog.homolog, homo.tx2gene, by = "homo.gid")

# rat

rat.homolog<-ortholog[species == "rnorvegicus",.(ensembl_gene_id, homolog_ensembl_gene)]

colnames(rat.homolog)<-c("homo.gid","rat.gid")

# Making a gene to transcript table for rat
rat.db<-makeTxDbFromGFF("/Users/OZIOLE/Desktop/projects/zoomap/data/gtf/Rattus_norvegicus.Rnor_6.0.95.gtf.gz",format="gtf")
rat.k<-keys(rat.db,keytype="TXNAME")
rat.tx2gene<-AnnotationDbi::select(rat.db,rat.k,"GENEID","TXNAME")
head(rat.tx2gene)
colnames(rat.tx2gene)<-c("rat.tx","rat.gid")

# Finding transcripts for the orthologous genes
rat.tr<-merge(rat.homolog, rat.tx2gene, by = "rat.gid")
homo.rat.tr<-merge(rat.homolog, homo.tx2gene, by = "homo.gid")

# mus

# Grabbing all of the orthologs between human and mus

mus.homolog<-ortholog[species == "mmusculus",.(ensembl_gene_id, homolog_ensembl_gene)]

colnames(mus.homolog)<-c("homo.gid","mus.gid")

# Making a gene to transcript table for mus
mus.db<-makeTxDbFromGFF("/Users/OZIOLE/Desktop/projects/zoomap/data/gtf/Mus_musculus.GRCm38.95.gtf.gz",format="gtf")
mus.k<-keys(mus.db,keytype="TXNAME")
mus.tx2gene<-AnnotationDbi::select(mus.db,mus.k,"GENEID","TXNAME")
head(mus.tx2gene)
colnames(mus.tx2gene)<-c("mus.tx","mus.gid")

# Finding transcripts for the orthologous genes
mus.tr<-merge(mus.homolog, mus.tx2gene, by = "mus.gid")
homo.mus.tr<-merge(mus.homolog, homo.tx2gene, by = "homo.gid")

# make df
rl<-data.frame(native=integer(),
               human=integer(),
               species=c(),
               stringsAsFactors = FALSE)

# Making some comparisons
cyno.rl<-data.frame(native=dim(cyno.tr)[1]/length(unique(cyno.tr$cyno.gid)),human=dim(homo.cyno.tr)[1]/length(unique(homo.cyno.tr$homo.gid)),species="cyno")
dog.rl<-data.frame(native=dim(dog.tr)[1]/length(unique(dog.tr$dog.gid)),human=dim(homo.dog.tr)[1]/length(unique(homo.dog.tr$homo.gid)),species="dog")
rat.rl<-data.frame(native=dim(rat.tr)[1]/length(unique(rat.tr$rat.gid)),human=dim(homo.rat.tr)[1]/length(unique(homo.rat.tr$homo.gid)),species="rat")
mus.rl<-data.frame(native=dim(mus.tr)[1]/length(unique(mus.tr$mus.gid)),human=dim(homo.mus.tr)[1]/length(unique(homo.mus.tr$homo.gid)),species="mouse")

# merge those
rl<-bind_rows(cyno.rl,dog.rl,rat.rl,mus.rl)

# Adding image
image<-c("https://i.imgur.com/QuiFm08.png",
         "https://i.imgur.com/c6U10Qo.png",
         "https://i.imgur.com/xRRVzb1.png",
         "https://i.imgur.com/eKCbbzh.png")
rl$image<-image

rl$species<-factor(rl$species,levels=c("cyno","dog","rat","mouse"))

# plot
jpeg("/root/tpm_genome_analysis/data/human_sample/fig4b.jpeg", width = 900, height = 900, unit = "px")
ggplot(rl,
       aes(x=species, y=native/human))+
  geom_image(aes(image=image),size=0.15)+
  ylab("Orthologs: transcripts per gene relative to human")+
  ylim(c(0,1))+
  xlab("")+
  theme_classic()+
  theme(axis.title = element_text(size=35),
        axis.title.y = element_text(margin = margin(t=0,b=0,l=0,r=20)),
        axis.text.x = element_text(size=30),
        axis.text.y = element_text(size=30),
        legend.position = "none")
graphics.off()

# Establishing targets of transcripts per orthologous gene
#cyno
cyno.ort.c<-as.data.frame(table(cyno.tr$homo.gid))
colnames(cyno.ort.c)<-c("homo.gid","cyno.freq")
homo.cyno.ort.c<-as.data.frame(table(homo.cyno.tr$homo.gid))
colnames(homo.cyno.ort.c)<-c("homo.gid","homo.freq")
cyno.red<-merge(cyno.ort.c, homo.cyno.ort.c, by = "homo.gid")
cyno.red$diff<-cyno.red$homo.freq-cyno.red$cyno.freq
sub.cyno<-cyno.red$diff>0
cyno.smaller<-cyno.red[sub.cyno,]

#dog
dog.ort.c<-as.data.frame(table(dog.tr$homo.gid))
colnames(dog.ort.c)<-c("homo.gid","dog.freq")
homo.dog.ort.c<-as.data.frame(table(homo.dog.tr$homo.gid))
colnames(homo.dog.ort.c)<-c("homo.gid","homo.freq")
dog.red<-merge(dog.ort.c, homo.dog.ort.c, by = "homo.gid")
dog.red$diff<-dog.red$homo.freq-dog.red$dog.freq
sub.dog<-dog.red$diff>0
dog.smaller<-dog.red[sub.dog,]


#rat
rat.ort.c<-as.data.frame(table(rat.tr$homo.gid))
colnames(rat.ort.c)<-c("homo.gid","rat.freq")
homo.rat.ort.c<-as.data.frame(table(homo.rat.tr$homo.gid))
colnames(homo.rat.ort.c)<-c("homo.gid","homo.freq")
rat.red<-merge(rat.ort.c, homo.rat.ort.c, by = "homo.gid")
rat.red$diff<-rat.red$homo.freq-rat.red$rat.freq
sub.rat<-rat.red$diff>0
rat.smaller<-rat.red[sub.rat,]

#mus
mus.ort.c<-as.data.frame(table(mus.tr$homo.gid))
colnames(mus.ort.c)<-c("homo.gid","mus.freq")
homo.mus.ort.c<-as.data.frame(table(homo.mus.tr$homo.gid))
colnames(homo.mus.ort.c)<-c("homo.gid","homo.freq")
mus.red<-merge(mus.ort.c, homo.mus.ort.c, by = "homo.gid")
mus.red$diff<-mus.red$homo.freq-mus.red$mus.freq
sub.mus<-mus.red$diff>0
mus.smaller<-mus.red[sub.mus,]

# Restricting transcriptomes to PC species size

# Cyno

## Setting df to dt
cyno.smaller<-setDT(cyno.smaller)
homo.tx2gene<-setDT(homo.tx2gene)

dat.cyno <- merge(cyno.smaller,
             homo.cyno.tr,
             by = "homo.gid")

dat.cyno$cyno.gid<-NULL

## Creating a list of iterated subsampled transcriptomes
ll <- lapply(1:100, 
             function(x) dat.cyno[, 
                             .(val = sample(homo.tx, 
                                            size = unique(cyno.freq), 
                                            replace = FALSE, 
                                            prob = NULL),
                               iter = x), 
                             by = homo.gid])
list.cyno <- rbindlist(ll)
list.cyno <- setDT(list.cyno)

# dog

## Setting df to dt
dog.smaller<-setDT(dog.smaller)
homo.tx2gene<-setDT(homo.tx2gene)

dat.dog <- merge(dog.smaller,
             homo.dog.tr,
             by = "homo.gid")

dat.dog$dog.gid<-NULL

## Creating a list of iterated subsampled transcriptomes
ll <- lapply(1:100, 
             function(x) dat.dog[, 
                             .(val = sample(homo.tx, 
                                            dog.freq[1], 
                                            replace = FALSE, 
                                            prob = NULL),
                               iter = x), 
                             by = homo.gid])
list.dog <- rbindlist(ll)
list.dog <- setDT(list.dog)

# rat

## Setting df to dt
rat.smaller<-setDT(rat.smaller)
homo.tx2gene<-setDT(homo.tx2gene)

dat.rat <- merge(rat.smaller,
             homo.rat.tr,
             by = "homo.gid")

dat.rat$rat.gid<-NULL

## Creating a list of iterated subsampled transcriptomes
ll <- lapply(1:100, 
             function(x) dat.rat[, 
                             .(val = sample(homo.tx, 
                                            rat.freq[1], 
                                            replace = FALSE, 
                                            prob = NULL),
                               iter = x), 
                             by = homo.gid])
list.rat <- rbindlist(ll)
list.rat <- setDT(list.rat)

# mus

## Setting df to dt
mus.smaller<-setDT(mus.smaller)
homo.tx2gene<-setDT(homo.tx2gene)

dat.mus <- merge(mus.smaller,
             homo.mus.tr,
             by = "homo.gid")

dat.mus$mus.gid<-NULL

## Creating a list of iterated subsampled transcriptomes
ll <- lapply(1:100, 
             function(x) dat.mus[, 
                             .(val = sample(homo.tx, 
                                            mus.freq[1], 
                                            replace = FALSE, 
                                            prob = NULL),
                               iter = x), 
                             by = homo.gid])
list.mus <- rbindlist(ll)
list.mus <- setDT(list.mus)

# cyno

for(i in 1:100){
  # Defining species
  sp <-  "mfascicularis"
  
  # Establishing ensembl connection
  gene_mart <- useMart(biomart = "ENSEMBL_MART_ENSEMBL",
                       dataset = paste0(sp,"_gene_ensembl"),
                       host    = "www.ensembl.org")
  
  # Grabbing transcript sequence for all the transcripts
  tseq <- biomaRt::getSequence(id = list.cyno[iter == i, val],
                      type = "ensembl_transcript_id", 
                      seqType = "cdna", 
                      mart = gene_mart)
  
  # Writing to a fasta file
  exportFASTA(tseq, paste("/root/tpm_genome_analysis/paper/giga_submission/data/tx_sub/hs_cyno", i, "fa", sep = ".", collapse = "."))
}

# dog

for(i in 1:100){
  # Defining species
  sp <-  "cfamiliaris"
  
  # Establishing ensembl connection
  gene_mart <- useMart(biomart = "ENSEMBL_MART_ENSEMBL",
                       dataset = paste0(sp,"_gene_ensembl"),
                       host    = "www.ensembl.org")
  
  # Grabbing transcript sequence for all the transcripts
  tseq <- biomaRt::getSequence(id = list.dog[iter == i, val],
                      type = "ensembl_transcript_id", 
                      seqType = "cdna", 
                      mart = gene_mart)
  
  # Writing to a fasta file
  exportFASTA(tseq, paste("/root/tpm_genome_analysis/paper/giga_submission/data/tx_sub/hs_dog", i, "fa", sep = ".", collapse = "."))
}

# rat

for(i in 1:100){
  # Defining species
  sp <-  "rnorvegicus"
  
  # Establishing ensembl connection
  gene_mart <- useMart(biomart = "ENSEMBL_MART_ENSEMBL",
                       dataset = paste0(sp,"_gene_ensembl"),
                       host    = "www.ensembl.org")
  
  # Grabbing transcript sequence for all the transcripts
  tseq <- biomaRt::getSequence(id = list.rat[iter == i, val],
                      type = "ensembl_transcript_id", 
                      seqType = "cdna", 
                      mart = gene_mart)
  
  # Writing to a fasta file
  exportFASTA(tseq, paste("/root/tpm_genome_analysis/paper/giga_submission/data/tx_sub/hs_rat", i, "fa", sep = ".", collapse = "."))
}

# mus

for(i in 1:100){
  # Defining species
  sp <-  "mmusculus"
  
  # Establishing ensembl connection
  gene_mart <- useMart(biomart = "ENSEMBL_MART_ENSEMBL",
                       dataset = paste0(sp,"_gene_ensembl"),
                       host    = "www.ensembl.org")
  
  # Grabbing transcript sequence for all the transcripts
  tseq <- biomaRt::getSequence(id = list.mus[iter == i, val],
                      type = "ensembl_transcript_id", 
                      seqType = "cdna", 
                      mart = gene_mart)
  
  # Writing to a fasta file
  exportFASTA(tseq, paste("/root/tpm_genome_analysis/paper/giga_submission/data/tx_sub/hs_mus", i, "fa", sep = ".", collapse = "."))
}
```

## Indexing 400 subsampled genomes
* Environment: Salmon (described above) ran in a LSF commandline bash env
* Files: Genomes generated from chunk above

```{bash}
parent=/root/size_genome/data/genomes_human_trpg/
cd $parent

# Indexing
for i in $(ls -1); do
short=$(echo ${i} | sed 's/\.fa//g')
my_genome=${parent}/${i}
my_out=${parent}/${short}_index
my_salmon=/root/program/salmon-latest_linux_x86_64/bin/salmon
bsub -q medium -app large -J "${short}" -n 4,4 -M 32GB -R "span[hosts=1] rusage[mem=32GB]" -o "indexing.err" -e "indexing.err" \
"${my_salmon} index \
-t ${my_genome} \
-i ${my_out} \
--type quasi \
-k 31"
done
```

## Adding full length ortho transcriptome
* Environment: Local R environment with packages loaded via library() function
* Files: none

```{r}
# cyno
  # Defining species
  sp <-  "mfascicularis"
  
  # Establishing ensembl connection
  gene_mart <- useMart(biomart = "ENSEMBL_MART_ENSEMBL",
                       dataset = paste0(sp,"_gene_ensembl"),
                       host    = "www.ensembl.org")
  
  # Grabbing transcript sequence for all the transcripts
  tseq <- biomaRt::getSequence(id = dat.cyno[,homo.tx],
                      type = "ensembl_transcript_id", 
                      seqType = "cdna", 
                      mart = gene_mart)
  
  # Writing to a fasta file
  exportFASTA(tseq, "/root/tpm_genome_analysis/paper/giga_submission/data/trpg/hs_cyno_full.fa")

# dog

  # Defining species
  sp <-  "cfamiliaris"
  
  # Establishing ensembl connection
  gene_mart <- useMart(biomart = "ENSEMBL_MART_ENSEMBL",
                       dataset = paste0(sp,"_gene_ensembl"),
                       host    = "www.ensembl.org")
  
  # Grabbing transcript sequence for all the transcripts
  tseq <- biomaRt::getSequence(id = dat.dog[,homo.tx],
                      type = "ensembl_transcript_id", 
                      seqType = "cdna", 
                      mart = gene_mart)
  
  # Writing to a fasta file
  exportFASTA(tseq, "/root/tpm_genome_analysis/paper/giga_submission/data/trpg/hs_dog_full.fa")
  
# rat

  # Defining species
  sp <-  "rnorvegicus"
  
  # Establishing ensembl connection
  gene_mart <- useMart(biomart = "ENSEMBL_MART_ENSEMBL",
                       dataset = paste0(sp,"_gene_ensembl"),
                       host    = "www.ensembl.org")
  
  # Grabbing transcript sequence for all the transcripts
  tseq <- biomaRt::getSequence(id = dat.rat[,homo.tx],
                      type = "ensembl_transcript_id", 
                      seqType = "cdna", 
                      mart = gene_mart)
  
  # Writing to a fasta file
  exportFASTA(tseq, "/root/tpm_genome_analysis/paper/giga_submission/data/trpg/hs_rat_full.fa")

# mus

  # Defining species
  sp <-  "mmusculus"
  
  # Establishing ensembl connection
  gene_mart <- useMart(biomart = "ENSEMBL_MART_ENSEMBL",
                       dataset = paste0(sp,"_gene_ensembl"),
                       host    = "www.ensembl.org")
  
  # Grabbing transcript sequence for all the transcripts
  tseq <- biomaRt::getSequence(id = dat.mus[,homo.tx],
                      type = "ensembl_transcript_id", 
                      seqType = "cdna", 
                      mart = gene_mart)
  
  # Writing to a fasta file
  exportFASTA(tseq, "/root/tpm_genome_analysis/paper/giga_submission/data/trpg/hs_mus_full.fa")

```

## Indexing full ortho transcriptomes
* Environment: Salmon (described above) ran in a LSF commandline bash env
* Files: Genomes generated from chunk above

```{bash}
parent=/root/size_genome/data/genomes_human_trpg/
cd $parent

# Indexing
for i in $(ls -1 *full*); do
short=$(echo ${i} | sed 's/\.fa//g')
my_genome=${parent}/${i}
my_out=${parent}/${short}_index
my_salmon=/root/program/salmon-latest_linux_x86_64/bin/salmon
bsub -q medium -app large -J "${short}" -n 4,4 -M 32GB -R "span[hosts=1] rusage[mem=32GB]" -o "indexing.err" -e "indexing.err" \
"${my_salmon} index \
-t ${my_genome} \
-i ${my_out} \
--type quasi \
-k 31"
done
```

## Mapping sample to various transcriptomes
* Environment: Salmon (described above) ran in a LSF commandline bash env
* Files: Genomes generated from chunk above and sample fastq used throughout.

```{bash}
parent=/root/size_genome/data/genomes_human_trpg/
cd $parent
sample=/root/size_genome/data/sample/itox000633
name=itox000633

for i in $(ls -1d *_index/); do
short=$(echo ${i} | sed 's/\_index.*//g')
bsub -q express -app large -J "${short}.maping" -n 4,4 -M 32GB -R "span[hosts=1] rusage[mem=32GB]" -o "${short}.mapping.err" -e "${short}.mapping.err" \
"/root/program/salmon-latest_linux_x86_64/bin/salmon quant \
-i ${parent}/${i} \
-p 4 \
--validateMappings \
-l IU \
-1 ${sample}_1.fq.gz \
-2 ${sample}_2.fq.gz \
-o ${name}_${short}.quant"
done
```

## Move files to summary folder
* Environment: Commandline
* Files: quantitation files from chunk above

```{bash}
parent=/root/size_genome/data/genomes_human_trpg/
cd $parent

mkdir summary

for i in $(ls -1d *quant); do
short=$(echo $i | sed 's/\.quant//g')
ln -s ${parent}/${i}/quant.sf ${parent}/summary/${short}.sf
done
```

## Getting mapping rates
* Environment: Commandline
* Files: quantitation files from chunk above

```{bash}
parent=/root/size_genome/data/genomes_human_trpg/
cd $parent


cat *mapping.err | grep "\[ index \]" | sed 's/.*\/\///g' | sed 's/\_index.*//g' > mapping.txt
cat *mapping.err | grep "Mapping rate" | sed 's/.*\=\ //g' | sed 's/\%//g' > rate.txt

paste mapping.txt rate.txt > mapping_rate.txt
```

## Reduced transcriptome effects
* Environment: Local R environment with packages loaded via library() function
* Files: Genomes generated from chunk above and gtf downloaded from chunk1

```{r}
library(RMySQL)
library(biomaRt)
library(data.table)
library(GenomicFeatures)
library(dplyr)
library(ggplot2)
library(ggimage)
library(RMariaDB)
library(seqinr)

# Making a gene to transcript table for homo
homo.db<-makeTxDbFromGFF("/Users/OZIOLE/Desktop/projects/zoomap/data/gtf/Homo_sapiens.GRCh38.95.gtf.gz",format="gtf")
homo.k<-keys(homo.db,keytype="TXNAME")
homo.tx2gene<-AnnotationDbi::select(homo.db,homo.k,"GENEID","TXNAME")
head(homo.tx2gene)
colnames(homo.tx2gene)<-c("tx","gid")

### reading in quant files
gfiles<-list.files("/root/tpm_genome_analysis/data/human_sample/quant_trpg/", "*full.sf",full.names=TRUE)
gobj<-list()

### Cleaning up names to ake them consistent
nam1<-gsub(".*\\/quant\\_trpg\\/","",gfiles)
nam2<-gsub(".sf","",nam1)


### Reading that list in
for(i in 1:length(gfiles)){
  gobj[[i]]<-read.table(gfiles[i],stringsAsFactors=FALSE,header=TRUE)
  gobj[[i]][,4]<-as.numeric(gobj[[i]][,4])
}

## Naming object
names(gobj)<-nam2

## rbind list
df<-rbindlist(gobj, use.names = FALSE, idcol = TRUE)
colnames(df)<-c("iter","tx","gl","egl","tpm","raw")

## Merging with gid
dat.full<-merge(df, homo.tx2gene, by = "tx")

# Sum to gene level
## Summing data to gene level
gendat.full<-dat.full[,.(final_gene_tpm=sum(tpm), sum_gl_full=sum(gl), sum_raw_full=(sum(raw))),by =.(gid,iter)]

## Adding species names
spnam<-gsub(".*hs\\_","",gendat.full$iter)
spnam2<-gsub("\\_full","",spnam)
gendat.full$sp<-spnam2

# Adding the rest of the files
gfiles<-list.files("/root/tpm_genome_analysis/data/human_sample/quant_trpg/", "*[0-9].sf",full.names=TRUE)
gobj<-list()

### Cleaning up names to ake them consistent
nam1<-gsub(".*\\/quant\\_trpg\\/","",gfiles)
nam2<-gsub(".sf","",nam1)


### Reading that list in
for(i in 1:length(gfiles)){
  gobj[[i]]<-read.table(gfiles[i],stringsAsFactors=FALSE,header=TRUE)
  gobj[[i]][,4]<-as.numeric(gobj[[i]][,4])
}

## Naming object
names(gobj)<-nam2

## rbind list
df<-rbindlist(gobj, use.names = FALSE, idcol = TRUE)
colnames(df)<-c("iter","tx","gl","egl","tpm","raw")

## Merging with gid
dat.sub<-merge(df, homo.tx2gene, by = "tx")

# Sum to gene level
## Summing data to gene level
gendat.sub<-dat.sub[,.(gene_tpm=sum(tpm), sum_gl_sub=sum(gl), sum_raw_sub=sum(raw)), by = .(gid,iter)]

## Adding species names
spnam<-gsub(".*hs\\_","",gendat.sub$iter)
spnam2<-gsub("\\..*","",spnam)
gendat.sub$sp<-spnam2

# Merging dfs
gendat<-merge(gendat.sub, gendat.full[,.(gid, final_gene_tpm, sum_gl_full, sum_raw_full, sp)], by = c("gid", "sp"))

# removing values <1
gendat2<- gendat[gene_tpm>1&final_gene_tpm>1]

# tpm difference difference
gendat2$tpm_logdiff<-log10(gendat2$gene_tpm)-log10(gendat2$final_gene_tpm)
gendat2$raw_logdiff<-log10(gendat2$sum_raw_sub)-log10(gendat2$sum_raw_full)

# factor rearrangement
gendat2$sp <- factor(gendat2$sp, levels = c("cyno","dog","rat","mus"))

# Proportion of total transcript length
gendat2$ldiff<-(gendat2$sum_gl_sub/gendat2$sum_gl_full)*100

# Plot
jpeg("/root/tpm_genome_analysis/data/human_sample/gid_fig.S4a.jpeg", width = 1400, height = 1400, unit = 'px')
ggplot(gendat2,
       aes(x = sp, y = tpm_logdiff, fill = sp))+
  geom_violin(draw_quantiles = 0.5, scale = "width")+
  theme_classic()+
  geom_hline(yintercept=0)+
  ylab("TPM values relative full transcriptome (log10 difference)")+
  theme(legend.position = "none",
        axis.text = element_text(size=40),
        axis.title.x = element_blank(),
        axis.title = element_text(size=50))
graphics.off()

jpeg("/root/tpm_genome_analysis/data/human_sample/gid_fig.S4b.jpeg", width = 1400, height = 1400, unit = 'px')
ggplot(gendat2,
       aes(x = sp, y = raw_logdiff, fill = sp))+
  geom_violin(draw_quantiles = 0.5, scale = "width")+
  theme_classic()+
  geom_hline(yintercept=0)+
  ylab("Mapped reads relative full transcriptome (log10 difference)")+
  theme(legend.position = "none",
        axis.text = element_text(size=40),
        axis.title.x = element_blank(),
        axis.title = element_text(size=50))
graphics.off()

# Plotting
jpeg("/root/tpm_genome_analysis/data/human_sample/gid_fig4a.jpeg", width = 1300, height = 2000, unit = 'px')
ggplot(gendat2,
       aes(x=ldiff,y=tpm_logdiff,color=sp))+
  geom_point(cex = .2, alpha = .2)+
  facet_grid(sp ~ .)+
  geom_hline(yintercept=0)+
  ylab("TPM values relative full transcriptome (log10 difference)")+
  xlab("Transcript length relative to full gene (%)")+
#  stat_smooth(method = "gam", col="steelblue")+
  theme_classic()+
  theme(legend.position = "none",
        axis.text = element_text(size=30),
        axis.title = element_text(size=40),
        strip.text = element_text(size=30))
graphics.off()

jpeg("/root/tpm_genome_analysis/data/human_sample/gid_fig4b.jpeg", width = 1300, height = 2000, unit = 'px')
ggplot(gendat2,
       aes(x=ldiff,y=raw_logdiff,color=sp))+
  geom_point(cex = .2, alpha = .2)+
  facet_grid(sp ~ .)+
  geom_hline(yintercept=0)+
  ylab("Mapped reads relative full transcriptome (log10 difference)")+
  xlab("Transcript length relative to full gene (%)")+
#  stat_smooth(method = "gam", col="steelblue")+
  theme_classic()+
  theme(legend.position = "none",
        axis.text = element_text(size=30),
        axis.title = element_text(size=40),
        strip.text = element_text(size=30))
graphics.off()

jpeg("/root/tpm_genome_analysis/data/human_sample/gid_fig5.jpeg", width = 2000, height = 1000, unit = 'px')
ggplot(gendat2,
       aes(x=raw_logdiff,y=tpm_logdiff,color=ldiff))+
  geom_point(cex = .2, alpha = .2)+
  facet_grid(sp ~ .)+
  geom_hline(yintercept=0)+
  ylab("Log10(tpm)  relative to full transcriptome")+
  xlab("Log10(reads) relative full transcriptome")+
  scale_color_gradient2(name = "Proportion of full gene", low="steelblue",mid="grey70",high="firebrick1",
                        guide = guide_colorbar(barwidth = 4, barheight = 15))+
  theme_classic()+
  theme(axis.text = element_text(size=40),
        axis.title = element_text(size=40),
        legend.title = element_text(size=40),
        legend.text = element_text(size = 40),
        strip.text = element_blank())
graphics.off()

# Exploring genes with highest difference in tpm
ghigh<-gendat2[raw_logdiff>0 & tpm_logdiff>0]

mean_ghigh<-c()
## Grabbing means for each species
for(i in unique(ghigh[,(sp)])){
  mean_ghigh[i]<-mean(log10(ghigh[sp == i, (final_gene_tpm)]), na.rm = TRUE)
}
mean_ghigh<-setDT(as.data.frame(mean_ghigh), keep.rownames = TRUE)[]
colnames(mean_ghigh)<-c("sp","odd_log10_tpm")

gendat2$log10_final_gene_tpm<- log10(gendat2$final_gene_tpm)

ll <- lapply(1:1000, 
             function(x) gendat2[, 
                             .(val = mean(sample(gendat2[,(log10_final_gene_tpm)], 
                                            size = length(ghigh$final_gene_tpm),
                                            replace = FALSE, 
                                            prob = NULL),
                               na.rm = TRUE)), 
                             by = sp])
list.sim <- rbindlist(ll)

# Merging
dat.sim<-merge(list.sim,mean_ghigh, by = "sp")

dat.sim$sp<-factor(dat.sim$sp, levels = c("cyno","dog","rat","mus"))

jpeg("/root/tpm_genome_analysis/data/human_sample/gid_figS5a.jpeg", width = 2000, height = 800, unit = 'px')
ggplot(dat.sim,
       aes(x = val, color = sp))+
  geom_histogram(binwidth = 0.0001)+
  theme_classic()+
  facet_grid(sp ~ .)+
  ylab("Frequency")+
  xlab("Log10(tpm) values")+
  geom_vline(data = dat.sim, aes(xintercept = odd_log10_tpm), lwd = 3)+
  xlim(c(0.70,1))+
  theme(legend.position = "none",
        strip.text = element_blank(),
        axis.text.x = element_text(size = 40),
        axis.text.y = element_text(size =20),
        axis.title.x = element_text(size = 50),
        axis.title.y = element_text(size = 50, margin = margin(t=0,r=50,l=0,b=0)))
graphics.off()

# Repeating the same for gene length
mean_len_ghigh<-c()
for(i in unique(ghigh[,(sp)])){
  mean_len_ghigh[i]<-mean(ghigh[sp == i, (sum_gl_full)], na.rm = TRUE)
}
mean_len_ghigh<-setDT(as.data.frame(mean_len_ghigh), keep.rownames = TRUE)[]
colnames(mean_len_ghigh)<-c("sp","odd_length")

ll_len <- lapply(1:1000,
             function(x) gendat2[,
                             .(val = mean(sample(gendat2[,(sum_gl_full)],
                                            size = length(ghigh$sum_gl_full),
                                            replace = FALSE,
                                            prob = NULL),
                               na.rm = TRUE)),
                             by = sp])
list.len.sim <- rbindlist(ll_len)

# Merging
dat.len.sim<-merge(list.len.sim,mean_len_ghigh, by = "sp")

dat.len.sim$sp<-factor(dat.len.sim$sp, levels = c("cyno","dog","rat","mus"))

jpeg("/root/tpm_genome_analysis/data/human_sample/gid_figS5b.jpeg", width = 2000, height = 800, unit = 'px')
ggplot(dat.len.sim,
       aes(x = val, color = sp))+
  geom_histogram(binwidth = 10)+
  theme_classic()+
  facet_grid(sp ~ .)+
  ylab("Frequency")+
  xlab("Total transcript length per gene")+
  geom_vline(data = dat.len.sim, aes(xintercept = odd_length), lwd = 3)+
  theme(legend.position = "none",
        strip.text = element_blank(),
        axis.text.x = element_text(size = 40),
        axis.text.y = element_text(size =20),
        axis.title.x = element_text(size = 50),
        axis.title.y = element_text(size = 50, margin = margin(t=0,r=50,l=0,b=0)))
graphics.off()


### Testing the overestimated genes
ghighall<-gendat2 %>% filter(gid %in% unique(ghigh$gid))

jpeg("/root/tpm_genome_analysis/data/human_sample/gid_figS7a.jpeg", width = 2600, height = 1000, unit = 'px')
ggplot(ghighall %>% filter(sp == "cyno"),
       aes(x=raw_logdiff, y=tpm_logdiff, color=ldiff))+
  geom_point(aes(size = ldiff), alpha = 0.2)+
  facet_grid(sp ~ .)+
  geom_hline(yintercept=0)+
  xlim(c(-3,3))+
  ylim(c(-3,3))+
  ylab("Log10(tpm)  relative to full transcriptome")+
  xlab("Log10(reads) relative full transcriptome")+
  scale_color_gradient2(name = "Proportion of full gene", low="steelblue",midpoint = 50, mid="grey70",high="firebrick1",
                        guide = guide_colorbar(barwidth = 4, barheight = 15))+
  theme_classic()+
  theme(axis.text = element_text(size=40),
        axis.title = element_text(size=40),
        legend.title = element_text(size=40),
        legend.text = element_text(size = 40),
        strip.text = element_blank())
graphics.off()

## Testing not those
glowall<-gendat2 %>% filter(!gid %in% unique(ghigh$gid))

jpeg("/root/tpm_genome_analysis/data/human_sample/gid_figS7b.jpeg", width = 2600, height = 1000, unit = 'px')
ggplot(glowall %>% filter(sp == "cyno"),
       aes(x=raw_logdiff, y=tpm_logdiff, color=ldiff))+
  geom_point(aes(size = ldiff), alpha = 0.2)+
  facet_grid(sp ~ .)+
  geom_hline(yintercept=0)+
  xlim(c(-3,3))+
  ylim(c(-3,3))+
  ylab("Log10(tpm)  relative to full transcriptome")+
  xlab("Log10(reads) relative full transcriptome")+
  scale_color_gradient2(name = "Proportion of full gene", low="steelblue",midpoint = 50, mid="grey70",high="firebrick1",
                        guide = guide_colorbar(barwidth = 4, barheight = 15))+
  theme_classic()+
  theme(axis.text = element_text(size=40),
        axis.title = element_text(size=40),
        legend.title = element_text(size=40),
        legend.text = element_text(size = 40),
        strip.text = element_blank())
graphics.off()


## Merging with designations
ghighall$club<-"high"
glowall$club<-"low"

gall<-rbind(ghighall,glowall)

ggplot(gall,
       aes(x = ldiff, fill = club))+
  geom_histogram(aes(color = club), bins = 30)
```

## TMM correction for reduced representation txtomes
* Environment: Local R environment with packages loaded via library() function
* Files: Genomes generated from chunks above

```{r}
library(data.table)
library(GenomicFeatures)
library(dplyr)
library(ggplot2)
library(tximport)
library(edgeR)

# Making a gene to transcript table for homo
homo.db<-makeTxDbFromGFF("/Users/OZIOLE/Desktop/projects/zoomap/data/gtf/Homo_sapiens.GRCh38.95.gtf.gz",format="gtf")
homo.k<-keys(homo.db,keytype="TXNAME")
homo.tx2gene<-AnnotationDbi::select(homo.db,homo.k,"GENEID","TXNAME")
head(homo.tx2gene)
colnames(homo.tx2gene)<-c("tx","gid")

### reading in quant files
gfiles<-list.files("/root/tpm_genome_analysis/data/human_sample/quant_trpg/", "*cyno_full.sf",full.names=TRUE)
gobj<-list()

### Cleaning up names to ake them consistent
nam1<-gsub(".*\\/quant\\_trpg\\/","",gfiles)
nam2<-gsub(".sf","",nam1)


### Reading that list in
for(i in 1:length(gfiles)){
  gobj[[i]]<-read.table(gfiles[i],stringsAsFactors=FALSE,header=TRUE)
  gobj[[i]][,4]<-as.numeric(gobj[[i]][,4])
}

## Naming object
names(gobj)<-nam2

## rbind list
df<-rbindlist(gobj, use.names = FALSE, idcol = TRUE)
colnames(df)<-c("iter","tx","gl","egl","tpm","raw")

## Merging with gid
dat.full<-merge(df, homo.tx2gene, by = "tx")

# Sum to gene level
## Summing data to gene level
gendat.full<-dat.full[,.(final_gene_tpm=sum(tpm), sum_gl_full=sum(gl), sum_raw_full=(sum(raw))),by =.(gid,iter)]

# Adding rest of files

### reading in quant files
gfiles<-list.files("/root/tpm_genome_analysis/data/human_sample/quant_trpg_short/", "*cyno",full.names=TRUE)
gfiles<-head(gfiles,n=100)
gobj<-list()

### Cleaning up names to ake them consistent
nam1<-gsub(".*\\/quant\\_trpg\\_short\\/","",gfiles)
nam2<-gsub(".sf","",nam1)

### Reading that list in
for(i in 1:length(gfiles)){
  gobj[[i]]<-read.table(gfiles[i],stringsAsFactors=FALSE,header=TRUE)
  gobj[[i]][,4]<-as.numeric(gobj[[i]][,4])
}

## Naming object
names(gobj)<-nam2

## rbind list
df<-rbindlist(gobj, use.names = FALSE, idcol = TRUE)
colnames(df)<-c("iter","tx","gl","egl","tpm","raw")

## Merging with gid
dat<-merge(df, homo.tx2gene, by = "tx")

# Sum to gene level
## Summing data to gene level
gendat<-dat[,.(gene_tpm=sum(tpm), sum_gl_sub=sum(gl), sum_raw_sub=(sum(raw))),by =.(gid,iter)]
gendat<-gendat %>% filter(gene_tpm > 1)

# Casting into df
gencast<-as.data.frame(dcast(gendat[,1:3], gid~iter))
rownames(gencast)<-gencast$gid
gencast$gid<-NULL
gencast<-na.omit(gencast)

## Deriving correction TMM factors
gentmm<-calcNormFactors(gencast, method = "TMM")

## Applying tmm factors
gencorr<-data.frame(mapply('*', gencast, gentmm))
rownames(gencorr)<-rownames(gencast)

# Returning values to gendat
gencorr2<-setDT(gencorr, keep.rownames = TRUE)[]
gencorrmelt<-melt(gencorr2, value.name = "rn")
colnames(gencorrmelt)<-c("gid","iter","tmm")

gendat.sub<-merge(gendat,gencorrmelt, by = c("gid","iter"))

# Merging dfs
gendat<-merge(gendat.sub, gendat.full[,.(gid, final_gene_tpm, sum_gl_full, sum_raw_full)], by = "gid")

# removing values <1
gendat2<- gendat %>% filter(gene_tpm>1 & final_gene_tpm > 1 & tmm > 1)

# tpm difference difference
gendat2$tpm_logdiff<-log10(gendat2$gene_tpm)-log10(gendat2$final_gene_tpm)
gendat2$raw_logdiff<-log10(gendat2$sum_raw_sub)-log10(gendat2$sum_raw_full)
gendat2$tmm_logdiff<-log10(gendat2$tmm)-log10(gendat2$final_gene_tpm)

# Proportion of total transcript length
gendat2$ldiff<-(gendat2$sum_gl_sub/gendat2$sum_gl_full)*100

# Plotting
jpeg("/root/tpm_genome_analysis/data/human_sample/gid_figS9.jpeg", width = 2000, height = 1000, unit = 'px')
ggplot(gendat2,
       aes(x=raw_logdiff, y=tmm_logdiff, color=ldiff))+
  geom_point(aes(size = ldiff), alpha = 0.2)+
  geom_hline(yintercept=0)+
  xlim(c(-3,3))+
  ylim(c(-3,3))+
  ylab("Log10(tpm) relative to full transcriptome")+
  xlab("Log10(reads) relative full transcriptome")+
  scale_color_gradient2(name = "Proportion of full gene", low="steelblue",midpoint = 50, mid="grey70",high="firebrick1",
                        guide = guide_colorbar(barwidth = 4, barheight = 15))+
  theme_classic()+
  theme(axis.text = element_text(size=40),
        axis.title = element_text(size=40),
        legend.title = element_text(size=40),
        legend.text = element_text(size = 40),
        strip.text = element_blank())
graphics.off()
```
